# Supplementary material for: Tumor genotype, location, and malignant potential shape the immunogenicity of primary untreated gastrointestinal stromal tumors
Source: JCI Insight. 2020 Nov 19;5(22):e142560. doi: 10.1172/jci.insight.142560 (PMC7710278; doi:10.1172/jci.insight.142560)
Supplement: supplemental Table 1 [file jciinsight-5-142560-s097.xlsx]

## Sheet: SUPPL TABLE 1
Gasparotto et al.
SUPPLEMENTARY TABLE 1: in situ (IHC) evaluation of immune infiltrate

## Sheet: Immune infiltrate _IHC
Sample ID	Age	Sex	Site	Size (cm)	Mitotic Index	Risk of Relapse	Driver Gene	Exon	CD3		CD4		CD8		CD20		CD68		FoxP3
									mean	median	mean	median	mean	median	mean	median	mean	median	mean	median
1	76	Male	Stomach	7	2	Intermediate	KIT	11	25.8	29	3	3	10.4	11	4.2	4	46.6	45	0.4	0
2	55	Male	Stomach	16	32	High	KIT	11	9	8	0.4	0	7.4	7	0	0	26.9	27	0	0
3	64	Male	Stomach	4.5	12	High	KIT	11	4.4	4	0.6	0	1.2	1	0.6	0	146.8	138	0.6	0
4	75	Male	Intestine	3.5	2	Low	KIT	11	29	26	8.4	8	15.8	14	0.4	0	18	18	0	0
5	71	Female	Stomach	1.4	1	Very Low	PDGFRA	18	38.5	36	11.8	12	18.4	19	0.2	0	38.2	37	1.8	2
6	55	Male	Stomach	3.5	34	High	KIT	11	7.1	7	0.2	0	5	6	0	0	72.3	71	0.4	0
8	81	Female	Stomach	12	18	High	PDGFRA	18	49.6	46	20.4	19	19	19	2.6	2	52.5	53	3.2	3
9	81	Female	Stomach	5	4	Low	KIT	11	4.8	5	0	0	1.4	1	1	0	35.4	36	0	0
10	50	Female	Stomach	3.5	0	Low	PDGFRA	14	38.3	38	25	24	21.6	16	0	0	29.6	28	3.6	4
11	36	Male	Intestine	6	0	High	KIT	9	75.5	71	22.8	23	35.2	32	0.6	1	25.1	26	3.4	3
12	72	Male	Intestine	8	12	High	KIT	11	61	50	16.6	16	19	16	0.4	0	120	120	7.8	8
13	41	Male	Intestine	1.9	1	Very Low	KIT	11	39.8	44	15.6	17	25.2	25	0.2	0	80	80	4.6	4
14	68	Male	Stomach	5.5	1	Intermediate	PDGFRA	18	26	27	0.4	0	8.6	8	2.6	3	25	25	5.4	4
15	74	Female	Intestine	9.5	20	Low	KIT	11	68	80	14.6	13	34	30	12	9	40	40	7	7
16	77	Female	Stomach	3.5	2	Low	KIT	11	24.6	20	0	0	24.8	25	1	0	55.8	55	5.6	6
18	75	Female	Stomach	4	23	High	KIT	11	0.8	1	0	0	0.4	0	0.2	0	55.2	55	0.4	0
20	31	Female	Intestine	20	20	High	NF1	35	31.2	28	11	12	24.6	22	1.8	1	116.8	108	2.2	3
22	41	Male	Intestine	5	7	High	KIT	9	17.4	14	13	6	4.2	4	8.4	2	77	79	3.8	3
23	70	Female	Stomach	6	73	High	KIT	11	35.6	28	7	7	17.4	17	0	0	64.8	63	6	5
24	81	Female	Stomach	4	6	Intermediate	KIT	11	60.4	48	3.2	3	16.2	13	0.8	1	102.8	110	7.8	9
25	69	Female	Stomach	14	10	Low	KIT	11	32.2	28	3.8	3	6.6	6	20.8	19	65.2	63	1.2	2
27	71	Male	Stomach	5.2	3	Intermediate	PDGFRA	18	27.5	17	2.2	1	15.6	17	2.6	3	58	56	1.2	1
32	43	Male	Stomach	5	5	Low	KIT	11	10.8	8	0	0	3	3	3.4	3	99	100	1.6	1
36	26	Male	Intestine	5	10	High	NF1	14	3	3	0	0	1	1	5	5	44.6	42	0.6	0
37	75	Female	Esophagus	6	1	Intermediate	KIT	13	117	117	33.4	21	28.8	22	1.8	2	187	170	33	27
40	86	Female	Intestine	8	8	High	NF1	21, 37	7.6	7	1.6	2	5.2	5	0	0	18.9	18	1.6	1
41	88	Female	Intestine	1.8	1	Very Low	BRAF	15	32.2	30	7.6	8	23.8	22	10	7	38.5	41	3.4	2
43	42	Female	Intestine	3.8	3	Low	BRAF	15	15.2	18	0	0	6.6	5	0.2	0	44.5	44	0	0
44	65	Female	Intestine	5.4	12	High	BRAF	15	26	26	0	0	7.4	8	13.4	13	37.2	36	4.2	2
53	75	Male	Stomach	2	2	Very Low	KIT	11	4.2	4	0	0	1	1	0	0	48.8	50	0	0
55	39	Male	Intestine	3	10	High	KIT	11	36.8	36	6.4	6	23.2	24	0	0	57	56	5.2	5
56	71	Female	Intestine	17	14	High	NF1	0	9.4	9	0.4	0	0	0	0	0	56.4	54	1.2	2
58	63	Female	Stomach	6.5	5	Intermediate	KIT	11	66.2	68	19.2	20	30.6	33	20	15	95.8	92	5	5
64	73	Male	Intestine	5.5	1	Low	KIT	11	22.8	20	11.6	8	18	18	0.8	0	45.7	45	0	0
65	52	Male	Intestine	2	0	Very Low	KIT	11	95	92	34.2	33	48.8	45	16.8	18	92	91	7.6	8
66	80	Female	Intestine	3	9	High	KIT	11	66.2	68	49	45	56.4	56	8.8	9	79.5	84	26.4	26
67	83	Female	Intestine	2.6	1	Low	KIT	11	7	7	0.2	2	8.8	8	0	0	34.6	31	0	0
68	64	Male	Intestine	8	8	High	KIT	11	52.4	54	17.6	18	30	30	0	0	40.5	41	4.2	4
