# Supplementary material for: Tumor genotype, location, and malignant potential shape the immunogenicity of primary untreated gastrointestinal stromal tumors
Source: JCI Insight. 2020 Nov 19;5(22):e142560. doi: 10.1172/jci.insight.142560 (PMC7710278; doi:10.1172/jci.insight.142560)
Supplement: supplemental Table 2 [file jciinsight-5-142560-s098.xlsx]

## Sheet: SUPPL TABLE 2
Gasparotto et al.
SUPPLEMENTARY TABLE 2: GSEA, IPA and REACTOME analyses
Abbreviations:
WHOLE, whole GIST cohort
IN, intestine
ST, stomach
K, KIT mutated
wt, K/P wild type
P, PDGFRA mutated
Overt, overt GIST
mini, mini GIST

## Sheet: GSEA_WHOLE_KP vs wt
GSEA_Whole series: K/P mutated vs K/P wild type Positive ES: enriched in K/P mutated; Negative ES: enriched in K/P wild type
name (MSigDB)	SIZE	ES	NES	NOM p-val	FDR q-val	FWER p-val	RANK AT MAX	LEADING EDGE
GO_T_CELL_SELECTION	48	0.679326	2.09695	0.00182815	0.302207	0.097	3147	tags=60%, list=13%, signal=70%
GO_LYMPHOCYTE_COSTIMULATION	56	0.653618	2.09105	0.00185874	0.164701	0.102	4054	tags=61%, list=17%, signal=73%
GO_POSITIVE_T_CELL_SELECTION	35	0.716858	2.04597	0.00184843	0.213719	0.186	3147	tags=69%, list=13%, signal=79%
GO_CELLULAR_RESPONSE_TO_VIRUS	49	0.59428	2.04239	0	0.171451	0.199	3880	tags=45%, list=17%, signal=54%
GO_DEFENSE_RESPONSE_TO_VIRUS	216	0.527195	2.04079	0.00185874	0.140916	0.202	5044	tags=45%, list=22%, signal=57%
GO_RESPONSE_TO_TYPE_I_INTERFERON	82	0.688995	2.04038	0.00578035	0.11843	0.203	1947	tags=49%, list=8%, signal=53%
GO_T_CELL_MEDIATED_CYTOTOXICITY	49	0.65183	2.03184	0.00180505	0.114598	0.222	3994	tags=53%, list=17%, signal=64%
GO_REGULATION_OF_DEFENSE_RESPONSE_TO_VIRUS	70	0.557987	2.02859	0.00554529	0.104941	0.229	3947	tags=43%, list=17%, signal=51%
GO_INTERFERON_GAMMA_MEDIATED_SIGNALING_PATHWAY	87	0.65869	2.01967	0.00188679	0.104537	0.247	5240	tags=68%, list=22%, signal=87%
GO_RESPONSE_TO_INTERFERON_BETA	28	0.680275	1.9995	0.00185874	0.124216	0.294	4944	tags=61%, list=21%, signal=77%
GO_POSITIVE_REGULATION_OF_LYMPHOCYTE_MEDIATED_IMMUNITY	104	0.549132	1.98012	0.00184502	0.14278	0.346	2776	tags=39%, list=12%, signal=45%
GO_INTERLEUKIN_12_PRODUCTION	53	0.621587	1.97369	0.0018622	0.14194	0.361	3566	tags=53%, list=15%, signal=62%
GO_POSITIVE_REGULATION_OF_NATURAL_KILLER_CELL_MEDIATED_IMMUNITY	34	0.634387	1.96951	0.00357143	0.138089	0.373	3994	tags=59%, list=17%, signal=71%
GO_REGULATION_OF_T_CELL_MEDIATED_CYTOTOXICITY	33	0.681341	1.96725	0.00356506	0.132144	0.38	2776	tags=48%, list=12%, signal=55%
GO_RESPONSE_TO_VIRUS	299	0.49186	1.95663	0.00364299	0.141429	0.412	5240	tags=43%, list=22%, signal=55%
GO_ANTIGEN_PROCESSING_AND_PRESENTATION_OF_ENDOGENOUS_ANTIGEN	21	0.810067	1.95404	0.00367647	0.137286	0.423	2776	tags=71%, list=12%, signal=81%
GO_ACTIVATION_OF_PROTEIN_KINASE_A_ACTIVITY	17	0.662438	1.95338	0.00161031	0.130332	0.424	1896	tags=29%, list=8%, signal=32%
GO_RESPONSE_TO_INTERFERON_GAMMA	189	0.556652	1.95308	0.00548446	0.123477	0.424	5244	tags=53%, list=22%, signal=68%
GO_POSITIVE_REGULATION_OF_CELL_KILLING	65	0.606489	1.94336	0.00536673	0.129181	0.447	5144	tags=58%, list=22%, signal=75%
GO_POSITIVE_REGULATION_OF_T_CELL_MEDIATED_CYTOTOXICITY	26	0.718908	1.93979	0.0036036	0.128958	0.462	1201	tags=46%, list=5%, signal=49%
GO_CYTOPLASMIC_PATTERN_RECOGNITION_RECEPTOR_SIGNALING_PATHWAY_IN_RESPONSE_TO_VIRUS	26	0.620887	1.92678	0.00182815	0.143801	0.494	2587	tags=42%, list=11%, signal=48%
GO_ANTIGEN_PROCESSING_AND_PRESENTATION_VIA_MHC_CLASS_IB	16	0.838975	1.92488	0.005386	0.140764	0.499	970	tags=56%, list=4%, signal=59%
GO_ADAPTIVE_IMMUNE_RESPONSE	375	0.521127	1.91933	0.00357782	0.142962	0.509	4067	tags=43%, list=17%, signal=52%
GO_POSITIVE_REGULATION_OF_LEUKOCYTE_MEDIATED_IMMUNITY	130	0.521072	1.91859	0.00376648	0.138357	0.512	2323	tags=34%, list=10%, signal=37%
GO_RESPONSE_TO_INTERFERON_ALPHA	20	0.735906	1.91388	0.00585938	0.140072	0.524	3668	tags=65%, list=16%, signal=77%
GO_POSITIVE_REGULATION_OF_CELL_ADHESION_MEDIATED_BY_INTEGRIN	20	0.661102	1.91276	0.00509338	0.136242	0.531	2386	tags=45%, list=10%, signal=50%
GO_POSITIVE_REGULATION_OF_INTERLEUKIN_12_PRODUCTION	32	0.621742	1.90615	0.00750469	0.141684	0.548	2776	tags=53%, list=12%, signal=60%
GO_POSITIVE_REGULATION_OF_T_CELL_MEDIATED_IMMUNITY	46	0.59493	1.90574	0.0053286	0.137217	0.548	2776	tags=43%, list=12%, signal=49%
GO_REGULATION_OF_GRANULOCYTE_CHEMOTAXIS	42	0.596393	1.90543	0.00371747	0.133159	0.551	2859	tags=40%, list=12%, signal=46%
GO_POSITIVE_REGULATION_OF_LYMPHOCYTE_ACTIVATION	261	0.492317	1.90416	0.00732601	0.130893	0.556	3070	tags=37%, list=13%, signal=42%
GO_POSITIVE_REGULATION_OF_PRODUCTION_OF_MOLECULAR_MEDIATOR_OF_IMMUNE_RESPONSE	93	0.502628	1.89669	0.0035524	0.137655	0.576	3195	tags=37%, list=14%, signal=42%
GO_NATURAL_KILLER_CELL_ACTIVATION	74	0.546428	1.89342	0.00548446	0.138895	0.587	3994	tags=45%, list=17%, signal=54%
GO_POSITIVE_REGULATION_OF_DEFENSE_RESPONSE_TO_VIRUS_BY_HOST	26	0.658473	1.89118	0.0167598	0.13835	0.592	3947	tags=54%, list=17%, signal=65%
GO_T_CELL_MEDIATED_IMMUNITY	101	0.532765	1.88659	0.0108696	0.142125	0.609	4441	tags=47%, list=19%, signal=57%
GO_T_CELL_LINEAGE_COMMITMENT	26	0.646276	1.88106	0.00358423	0.146702	0.626	3147	tags=58%, list=13%, signal=67%
GO_CD4_POSITIVE_ALPHA_BETA_T_CELL_LINEAGE_COMMITMENT	17	0.779006	1.87859	0	0.146817	0.635	3147	tags=71%, list=13%, signal=81%
GO_CELLULAR_RESPONSE_TO_INTERFERON_BETA	20	0.619016	1.87728	0.00183486	0.144514	0.637	2996	tags=40%, list=13%, signal=46%
GO_POSITIVE_REGULATION_OF_ADAPTIVE_IMMUNE_RESPONSE	102	0.521137	1.87325	0.0056926	0.147431	0.646	2776	tags=36%, list=12%, signal=41%
GO_RIG_I_SIGNALING_PATHWAY	19	0.617747	1.87123	0.00742115	0.146724	0.651	2258	tags=37%, list=10%, signal=41%
GO_T_CELL_PROLIFERATION	175	0.488764	1.86947	0.00526316	0.145866	0.655	3079	tags=38%, list=13%, signal=43%
GO_LYMPHOCYTE_MEDIATED_IMMUNITY	241	0.499084	1.86536	0.00711744	0.14888	0.669	3587	tags=40%, list=15%, signal=47%
GO_LEUKOCYTE_MEDIATED_CYTOTOXICITY	106	0.557433	1.86391	0.0108303	0.147605	0.676	3584	tags=42%, list=15%, signal=50%
GO_REGULATION_OF_DEFENSE_RESPONSE_TO_VIRUS_BY_HOST	36	0.623933	1.85806	0.0182482	0.15331	0.69	3947	tags=50%, list=17%, signal=60%
GO_CYTOPLASMIC_PATTERN_RECOGNITION_RECEPTOR_SIGNALING_PATHWAY	61	0.493093	1.85628	0.00191571	0.152864	0.697	3461	tags=34%, list=15%, signal=40%
GO_DEFENSE_RESPONSE_TO_OTHER_ORGANISM	408	0.464577	1.85601	0.0017331	0.149839	0.698	5238	tags=40%, list=22%, signal=51%
GO_REGULATION_OF_DOUBLE_STRAND_BREAK_REPAIR_VIA_HOMOLOGOUS_RECOMBINATION	42	0.561161	1.85542	0.00723327	0.147582	0.701	5707	tags=52%, list=24%, signal=69%
GO_POSITIVE_REGULATION_OF_LEUKOCYTE_CELL_CELL_ADHESION	211	0.49712	1.85367	0.0128676	0.147084	0.709	3070	tags=38%, list=13%, signal=44%
GO_THYMIC_T_CELL_SELECTION	21	0.681188	1.85265	0.00905797	0.145518	0.711	3020	tags=57%, list=13%, signal=66%
GO_ALPHA_BETA_T_CELL_ACTIVATION	131	0.522748	1.85198	0.0150659	0.143244	0.712	3562	tags=43%, list=15%, signal=50%
GO_CELLULAR_DEFENSE_RESPONSE	52	0.585109	1.8481	0.0104712	0.146105	0.719	2833	tags=42%, list=12%, signal=48%
GO_CD4_POSITIVE_OR_CD8_POSITIVE_ALPHA_BETA_T_CELL_LINEAGE_COMMITMENT	21	0.676326	1.84298	0.00533808	0.150427	0.731	3147	tags=67%, list=13%, signal=77%
GO_ADAPTIVE_IMMUNE_RESPONSE_BASED_ON_SOMATIC_RECOMBINATION_OF_IMMUNE_RECEPTORS_BUILT_FROM_IMMUNOGLOBULIN_SUPERFAMILY_DOMAINS	247	0.49425	1.8389	0.0107527	0.154118	0.748	4067	tags=41%, list=17%, signal=49%
GO_REGULATION_OF_RESPONSE_TO_INTERFERON_GAMMA	25	0.560817	1.83863	0.00574713	0.151791	0.75	5240	tags=44%, list=22%, signal=57%
GO_TYPE_I_INTERFERON_PRODUCTION	124	0.491441	1.83841	0.00739372	0.149224	0.75	5328	tags=44%, list=23%, signal=56%
GO_NEGATIVE_REGULATION_OF_VIRAL_TRANSCRIPTION	24	0.597106	1.83708	0.00189036	0.148493	0.755	3076	tags=33%, list=13%, signal=38%
GO_ALPHA_BETA_T_CELL_LINEAGE_COMMITMENT	19	0.693181	1.83668	0.00714286	0.146602	0.756	3147	tags=63%, list=13%, signal=73%
GO_NATURAL_KILLER_CELL_MEDIATED_IMMUNITY	65	0.572344	1.8345	0.0164234	0.147488	0.765	3994	tags=51%, list=17%, signal=61%
GO_CELLULAR_RESPONSE_TO_DSRNA	22	0.616306	1.83192	0.00583658	0.148983	0.769	6183	tags=68%, list=26%, signal=93%
GO_GAMMA_DELTA_T_CELL_ACTIVATION	15	0.706631	1.82915	0.00722022	0.151221	0.776	2080	tags=53%, list=9%, signal=58%
GO_POSITIVE_REGULATION_OF_RESPONSE_TO_CYTOKINE_STIMULUS	55	0.509296	1.82124	0.00753296	0.161608	0.791	2996	tags=35%, list=13%, signal=40%
GO_SYNAPTIC_MEMBRANE_ADHESION	27	0.624916	1.81741	0.00526316	0.165274	0.8	2345	tags=44%, list=10%, signal=49%
GO_POSITIVE_REGULATION_OF_CYTOKINE_PRODUCTION_INVOLVED_IN_IMMUNE_RESPONSE	53	0.527862	1.81349	0.0124555	0.16868	0.806	2996	tags=40%, list=13%, signal=45%
GO_REGULATION_OF_CELL_KILLING	89	0.552508	1.8104	0.00891266	0.171162	0.811	2776	tags=38%, list=12%, signal=43%
GO_REGULATION_OF_T_CELL_MEDIATED_IMMUNITY	67	0.539605	1.80822	0.0179856	0.17219	0.814	3569	tags=43%, list=15%, signal=51%
GO_REGULATION_OF_LYMPHOCYTE_MEDIATED_IMMUNITY	148	0.486908	1.80588	0.0182149	0.173393	0.82	3569	tags=40%, list=15%, signal=47%
GO_POSITIVE_REGULATION_OF_IMMUNOGLOBULIN_PRODUCTION	42	0.536597	1.80408	0.00531915	0.174035	0.825	2086	tags=31%, list=9%, signal=34%
GO_LEUKOCYTE_PROLIFERATION	273	0.465184	1.80106	0.0106383	0.176534	0.831	4054	tags=40%, list=17%, signal=48%
GO_POSITIVE_REGULATION_OF_TYPE_I_INTERFERON_PRODUCTION	77	0.507377	1.80094	0.00927644	0.174052	0.831	4388	tags=39%, list=19%, signal=48%
GO_T_CELL_ACTIVATION	438	0.451282	1.80016	0.0202206	0.172822	0.833	3888	tags=39%, list=17%, signal=46%
GO_REGULATION_OF_HAIR_FOLLICLE_DEVELOPMENT	19	0.60675	1.79661	0.00338983	0.177137	0.843	2909	tags=42%, list=12%, signal=48%
GO_POSITIVE_REGULATION_OF_CELL_ACTIVATION	314	0.452426	1.79113	0.0179211	0.183924	0.855	3070	tags=34%, list=13%, signal=38%
GO_REGULATION_OF_NEUTROPHIL_MIGRATION	32	0.590904	1.79033	0.0142349	0.182878	0.857	2641	tags=38%, list=11%, signal=42%
GO_CELL_KILLING	142	0.52242	1.78602	0.00869565	0.188066	0.865	3584	tags=38%, list=15%, signal=45%
GO_POSITIVE_REGULATION_OF_NIK_NF_KAPPAB_SIGNALING	74	0.469119	1.78458	0.00180505	0.188077	0.87	3524	tags=39%, list=15%, signal=46%
GO_PHOSPHATIDYLINOSITOL_METABOLIC_PROCESS	102	0.409086	1.78381	0	0.186984	0.872	3830	tags=33%, list=16%, signal=40%
GO_POSITIVE_REGULATION_OF_ANTIGEN_RECEPTOR_MEDIATED_SIGNALING_PATHWAY	22	0.621853	1.78365	0.011194	0.184865	0.872	2839	tags=55%, list=12%, signal=62%
GO_POSITIVE_REGULATION_OF_CYTOKINE_PRODUCTION	423	0.439003	1.78092	0.0107335	0.187581	0.877	3620	tags=33%, list=15%, signal=38%
GO_POSITIVE_REGULATION_OF_LEUKOCYTE_PROLIFERATION	133	0.498075	1.78081	0.0244328	0.185308	0.877	3020	tags=38%, list=13%, signal=43%
GO_POSITIVE_REGULATION_OF_IMMUNE_EFFECTOR_PROCESS	207	0.459219	1.77943	0.010929	0.185319	0.879	5314	tags=43%, list=23%, signal=56%
GO_CYTOKINE_SECRETION_INVOLVED_IN_IMMUNE_RESPONSE	18	0.636604	1.77867	0.00897666	0.184402	0.882	4402	tags=56%, list=19%, signal=68%
GO_REGULATION_OF_T_CELL_ACTIVATION	304	0.456189	1.77824	0.0165138	0.182976	0.884	3147	tags=36%, list=13%, signal=41%
GO_POSITIVE_REGULATION_OF_NEUTROPHIL_MIGRATION	26	0.61987	1.77566	0.016158	0.185188	0.889	1428	tags=35%, list=6%, signal=37%
GO_REGULATION_OF_RESPONSE_TO_BIOTIC_STIMULUS	132	0.446348	1.77537	0.005386	0.183535	0.889	5936	tags=42%, list=25%, signal=57%
GO_REGULATION_OF_EXTRINSIC_APOPTOTIC_SIGNALING_PATHWAY_VIA_DEATH_DOMAIN_RECEPTORS	56	0.486117	1.77307	0	0.185463	0.899	1191	tags=27%, list=5%, signal=28%
GO_ALPHA_BETA_T_CELL_DIFFERENTIATION	99	0.509978	1.772	0.0244361	0.18508	0.9	3888	tags=44%, list=17%, signal=53%
GO_POSITIVE_REGULATION_OF_CELL_CELL_ADHESION	247	0.458799	1.76567	0.0162749	0.193142	0.903	3070	tags=36%, list=13%, signal=41%
GO_CELLULAR_RESPONSE_TO_GLUCAGON_STIMULUS	24	0.558764	1.76553	0.00159236	0.191098	0.903	2235	tags=29%, list=10%, signal=32%
GO_REGULATION_OF_ADAPTIVE_IMMUNE_RESPONSE	157	0.469731	1.76155	0.0258303	0.196262	0.904	2913	tags=34%, list=12%, signal=39%
GO_RUFFLE_ORGANIZATION	51	0.519304	1.76133	0	0.194615	0.905	7588	tags=61%, list=32%, signal=90%
GO_POSITIVE_REGULATION_OF_PROTEIN_IMPORT	38	0.497183	1.76084	0.00369004	0.19335	0.906	8042	tags=63%, list=34%, signal=96%
GO_POSITIVE_REGULATION_OF_ALPHA_BETA_T_CELL_ACTIVATION	61	0.526365	1.76067	0.0184502	0.19163	0.906	5314	tags=49%, list=23%, signal=63%
GO_REGULATION_OF_PRODUCTION_OF_MOLECULAR_MEDIATOR_OF_IMMUNE_RESPONSE	135	0.461935	1.76054	0.0106952	0.189622	0.906	2996	tags=33%, list=13%, signal=38%
GO_POSITIVE_REGULATION_OF_T_CELL_PROLIFERATION	92	0.521921	1.76026	0.028169	0.187999	0.906	2611	tags=37%, list=11%, signal=41%
GO_NAD_BIOSYNTHETIC_PROCESS	29	0.517216	1.75906	0.00508475	0.187911	0.906	4468	tags=45%, list=19%, signal=55%
GO_NEGATIVE_REGULATION_OF_LEUKOCYTE_APOPTOTIC_PROCESS	48	0.535876	1.7578	0.0127737	0.188113	0.91	2641	tags=42%, list=11%, signal=47%
GO_T_HELPER_1_CELL_DIFFERENTIATION	18	0.623258	1.75615	0.0148148	0.189021	0.912	2496	tags=44%, list=11%, signal=50%
GO_REGULATION_OF_LYMPHOCYTE_ACTIVATION	404	0.43501	1.75572	0.0182815	0.187675	0.912	3621	tags=36%, list=15%, signal=41%
GO_ALPHA_BETA_T_CELL_PROLIFERATION	32	0.579832	1.7557	0.0264151	0.185769	0.912	3070	tags=47%, list=13%, signal=54%
GO_REGULATION_OF_IMMUNE_EFFECTOR_PROCESS	378	0.439077	1.75412	0.016129	0.18682	0.914	3994	tags=35%, list=17%, signal=42%
name (MSigDB)	SIZE	ES	NES	NOM p-val	FDR q-val	FWER p-val	RANK AT MAX	LEADING EDGE
GO_PERICARDIUM_DEVELOPMENT	19	-0.569288	-1.92528	0.0025	1	0.58	1759	tags=26%, list=8%, signal=28%
GO_2_OXOGLUTARATE_METABOLIC_PROCESS	16	-0.697203	-1.86786	0.00645161	1	0.741	3195	tags=56%, list=14%, signal=65%
GO_MICROTUBULE_ORGANIZING_CENTER_LOCALIZATION	28	-0.566654	-1.85307	0.00397614	1	0.769	1592	tags=25%, list=7%, signal=27%
GO_REGULATION_OF_KETONE_BIOSYNTHETIC_PROCESS	15	-0.60088	-1.83262	0	1	0.802	1773	tags=33%, list=8%, signal=36%
GO_PROTEIN_IMPORT_INTO_MITOCHONDRIAL_MATRIX	19	-0.691587	-1.81946	0.0083682	1	0.83	5885	tags=79%, list=25%, signal=105%
GO_VASCULAR_ENDOTHELIAL_CELL_PROLIFERATION	27	-0.552731	-1.72812	0.0231481	1	0.933	3143	tags=56%, list=13%, signal=64%
GO_REGULATION_OF_SMOOTH_MUSCLE_CELL_DIFFERENTIATION	39	-0.485626	-1.72139	0.0193237	1	0.94	6095	tags=62%, list=26%, signal=83%
GO_VENTRICULAR_TRABECULA_MYOCARDIUM_MORPHOGENESIS	16	-0.556657	-1.70511	0.0188679	1	0.953	835	tags=25%, list=4%, signal=26%
GO_ADRENAL_GLAND_DEVELOPMENT	21	-0.53049	-1.70269	0.015544	1	0.953	662	tags=24%, list=3%, signal=24%
GO_VASCULAR_SMOOTH_MUSCLE_CELL_DIFFERENTIATION	32	-0.488988	-1.69646	0.0252874	1	0.961	4108	tags=44%, list=18%, signal=53%
GO_NEGATIVE_REGULATION_OF_STRIATED_MUSCLE_CELL_APOPTOTIC_PROCESS	26	-0.52121	-1.69147	0.0185185	1	0.965	4406	tags=46%, list=19%, signal=57%
GO_ACETYL_COA_BIOSYNTHETIC_PROCESS_FROM_PYRUVATE	15	-0.657197	-1.67991	0.0219124	1	0.97	1852	tags=47%, list=8%, signal=51%
GO_MITOCHONDRIAL_TRANSCRIPTION	15	-0.549818	-1.65167	0.0166667	1	0.986	5682	tags=47%, list=24%, signal=62%
GO_AEROBIC_ELECTRON_TRANSPORT_CHAIN	17	-0.76921	-1.64601	0.0335306	1	0.988	4117	tags=82%, list=18%, signal=100%
GO_PARAXIAL_MESODERM_DEVELOPMENT	16	-0.550373	-1.64517	0.0324675	1	0.988	2822	tags=38%, list=12%, signal=43%
GO_REGULATION_OF_VASCULAR_SMOOTH_MUSCLE_CELL_DIFFERENTIATION	21	-0.536516	-1.64399	0.0294118	1	0.988	6025	tags=71%, list=26%, signal=96%
GO_NEGATIVE_REGULATION_OF_ENDOTHELIAL_CELL_PROLIFERATION	52	-0.448103	-1.6354	0.015544	1	0.99	3783	tags=46%, list=16%, signal=55%
GO_REGULATION_OF_MITOCHONDRIAL_FISSION	22	-0.49798	-1.63259	0.0217865	1	0.99	2787	tags=36%, list=12%, signal=41%
GO_PULMONARY_VALVE_MORPHOGENESIS	16	-0.52465	-1.63205	0.0302267	1	0.99	216	tags=19%, list=1%, signal=19%
GO_PEPTIDYL_L_CYSTEINE_S_PALMITOYLATION	22	-0.50121	-1.62434	0.0272537	0.999204	0.993	4840	tags=45%, list=21%, signal=57%
GO_EMBRYONIC_AXIS_SPECIFICATION	34	-0.446323	-1.62057	0.0194175	0.982781	0.994	1088	tags=26%, list=5%, signal=28%
GO_POSITIVE_REGULATION_OF_HEART_GROWTH	40	-0.42737	-1.60971	0.0160858	0.973949	0.995	1785	tags=28%, list=8%, signal=30%
GO_PURINE_NUCLEOTIDE_TRANSPORT	17	-0.531062	-1.60311	0.0283019	0.944745	0.996	2390	tags=41%, list=10%, signal=46%
GO_NEGATIVE_REGULATION_OF_AMINE_TRANSPORT	23	-0.511735	-1.60165	0.0343008	0.920999	0.996	2025	tags=43%, list=9%, signal=48%
GO_POSITIVE_REGULATION_OF_SIGNALING_RECEPTOR_ACTIVITY	38	-0.417247	-1.588	0.0263158	0.91039	0.997	4487	tags=42%, list=19%, signal=52%
GO_MEMBRANE_DEPOLARIZATION_DURING_CARDIAC_MUSCLE_CELL_ACTION_POTENTIAL	21	-0.48325	-1.58038	0.046875	0.89945	0.997	3166	tags=38%, list=14%, signal=44%
GO_RESPONSE_TO_MUSCLE_ACTIVITY	22	-0.465568	-1.57669	0.0277778	0.895002	0.997	4488	tags=45%, list=19%, signal=56%
GO_REGULATION_OF_PHOSPHOLIPID_BIOSYNTHETIC_PROCESS	18	-0.460501	-1.57383	0.0238095	0.861803	0.997	3335	tags=50%, list=14%, signal=58%
GO_REGULATION_OF_CELLULAR_RESPIRATION	27	-0.490573	-1.56988	0.0456522	0.8376	0.997	1552	tags=26%, list=7%, signal=28%
GO_POSITIVE_REGULATION_OF_PROTEIN_AUTOPHOSPHORYLATION	25	-0.472869	-1.55974	0.0267857	0.848713	0.998	4176	tags=40%, list=18%, signal=49%
GO_NEGATIVE_REGULATION_OF_TOR_SIGNALING	44	-0.41434	-1.55751	0.0418502	0.820312	0.998	3308	tags=34%, list=14%, signal=40%
GO_RESPONSE_TO_HEPATOCYTE_GROWTH_FACTOR	19	-0.482348	-1.55537	0.0353201	0.812078	0.998	1530	tags=26%, list=7%, signal=28%
GO_ORGANELLE_TRANSPORT_ALONG_MICROTUBULE	78	-0.38941	-1.55	0.0153846	0.820846	0.999	3029	tags=27%, list=13%, signal=31%
GO_EMBRYONIC_PATTERN_SPECIFICATION	59	-0.366261	-1.5422	0.0144928	0.823775	0.999	2784	tags=32%, list=12%, signal=36%
GO_NEGATIVE_REGULATION_OF_POTASSIUM_ION_TRANSMEMBRANE_TRANSPORT	24	-0.443265	-1.53102	0.0276498	0.862911	1	4394	tags=54%, list=19%, signal=67%
GO_CENTRAL_NERVOUS_SYSTEM_NEURON_DEVELOPMENT	76	-0.341514	-1.53067	0.0116279	0.846981	1	2482	tags=24%, list=11%, signal=26%
GO_OXIDATIVE_PHOSPHORYLATION	121	-0.59713	-1.57342	0.119342	0.841245	0.997	6479	tags=69%, list=28%, signal=94%
GO_REGULATION_OF_CELLULAR_RESPIRATION	27	-0.490573	-1.56988	0.0456522	0.8376	0.997	1552	tags=26%, list=7%, signal=28%
GO_ATP_SYNTHESIS_COUPLED_ELECTRON_TRANSPORT	82	-0.626578	-1.56947	0.117647	0.818678	0.997	6479	tags=76%, list=28%, signal=104%
GO_POSITIVE_REGULATION_OF_PROTEIN_AUTOPHOSPHORYLATION	25	-0.472869	-1.55974	0.0267857	0.848713	0.998	4176	tags=40%, list=18%, signal=49%
GO_ACETYL_COA_BIOSYNTHETIC_PROCESS	20	-0.576949	-1.55756	0.0775681	0.839554	0.998	1942	tags=40%, list=8%, signal=44%
GO_NEGATIVE_REGULATION_OF_TOR_SIGNALING	44	-0.41434	-1.55751	0.0418502	0.820312	0.998	3308	tags=34%, list=14%, signal=40%
GO_RESPONSE_TO_HEPATOCYTE_GROWTH_FACTOR	19	-0.482348	-1.55537	0.0353201	0.812078	0.998	1530	tags=26%, list=7%, signal=28%
GO_ORGANELLE_TRANSPORT_ALONG_MICROTUBULE	78	-0.38941	-1.55	0.0153846	0.820846	0.999	3029	tags=27%, list=13%, signal=31%
GO_MITOCHONDRIAL_RESPIRATORY_CHAIN_COMPLEX_ASSEMBLY	90	-0.54585	-1.5469	0.13347	0.81802	0.999	6141	tags=56%, list=26%, signal=75%
GO_EMBRYONIC_PATTERN_SPECIFICATION	59	-0.366261	-1.5422	0.0144928	0.823775	0.999	2784	tags=32%, list=12%, signal=36%
GO_NEGATIVE_REGULATION_OF_POTASSIUM_ION_TRANSMEMBRANE_TRANSPORT	24	-0.443265	-1.53102	0.0276498	0.862911	1	4394	tags=54%, list=19%, signal=67%
GO_CENTRAL_NERVOUS_SYSTEM_NEURON_DEVELOPMENT	76	-0.341514	-1.53067	0.0116279	0.846981	1	2482	tags=24%, list=11%, signal=26%
GO_CORONARY_VASCULATURE_MORPHOGENESIS	16	-0.476356	-1.52908	0.0458515	0.837585	1	1086	tags=13%, list=5%, signal=13%
GO_ESTABLISHMENT_OF_MITOCHONDRION_LOCALIZATION	23	-0.453525	-1.52518	0.0517241	0.839378	1	2957	tags=30%, list=13%, signal=35%
GO_ENDOTHELIAL_CELL_PROLIFERATION	160	-0.347819	-1.52121	0.039267	0.842443	1	3783	tags=33%, list=16%, signal=38%
GO_CALCIUM_DEPENDENT_CELL_CELL_ADHESION_VIA_PLASMA_MEMBRANE_CELL_ADHESION_MOLECULES	48	-0.39716	-1.51905	0.0321637	0.837496	1	4076	tags=40%, list=17%, signal=48%
GO_VENOUS_BLOOD_VESSEL_DEVELOPMENT	15	-0.504537	-1.51269	0.0571429	0.852131	1	3990	tags=40%, list=17%, signal=48%
GO_NUCLEOTIDE_TRANSPORT	22	-0.448896	-1.51206	0.0465116	0.839469	1	3152	tags=36%, list=13%, signal=42%
GO_CYTOCHROME_COMPLEX_ASSEMBLY	34	-0.537299	-1.51117	0.124248	0.828682	1	5960	tags=56%, list=25%, signal=75%
GO_NEGATIVE_REGULATION_OF_SMOOTH_MUSCLE_CELL_DIFFERENTIATION	20	-0.478947	-1.50203	0.0621891	0.858497	1	6025	tags=70%, list=26%, signal=94%
GO_NEGATIVE_REGULATION_OF_SIGNALING_RECEPTOR_ACTIVITY	51	-0.371362	-1.49379	0.0426667	0.8831	1	2734	tags=24%, list=12%, signal=27%
GO_MITOCHONDRION_LOCALIZATION	43	-0.386854	-1.49276	0.045977	0.872919	1	3334	tags=28%, list=14%, signal=32%
GO_SYMPATHETIC_NERVOUS_SYSTEM_DEVELOPMENT	21	-0.452566	-1.49076	0.0506667	0.868116	1	3518	tags=38%, list=15%, signal=45%
GO_NEGATIVE_REGULATION_OF_BLOOD_VESSEL_ENDOTHELIAL_CELL_PROLIFERATION_INVOLVED_IN_SPROUTING_ANGIOGENESIS	15	-0.565666	-1.48541	0.0980861	0.880837	1	6626	tags=73%, list=28%, signal=102%
GO_PEPTIDYL_CYSTEINE_MODIFICATION	45	-0.379875	-1.483	0.0650224	0.877821	1	4840	tags=38%, list=21%, signal=48%
GO_FOREBRAIN_NEURON_DEVELOPMENT	27	-0.406715	-1.4819	0.0550725	0.868935	1	2323	tags=33%, list=10%, signal=37%
GO_RETINA_LAYER_FORMATION	22	-0.432139	-1.48152	0.0429799	0.857413	1	1632	tags=27%, list=7%, signal=29%
GO_RESPONSE_TO_EPINEPHRINE	16	-0.463176	-1.48142	0.0505319	0.844647	1	806	tags=19%, list=3%, signal=19%
GO_RESPONSE_TO_PLATELET_DERIVED_GROWTH_FACTOR	20	-0.460256	-1.47706	0.0747253	0.852148	1	2786	tags=25%, list=12%, signal=28%
GO_MIRNA_METABOLIC_PROCESS	21	-0.424589	-1.4769	0.0670498	0.840091	1	2457	tags=24%, list=10%, signal=27%
GO_VENTRICULAR_SEPTUM_MORPHOGENESIS	43	-0.415353	-1.47389	0.0615764	0.841365	1	3990	tags=35%, list=17%, signal=42%
GO_NOREPINEPHRINE_TRANSPORT	18	-0.468692	-1.47126	0.0708215	0.840984	1	1793	tags=33%, list=8%, signal=36%
GO_MITOCHONDRIAL_TRANSMEMBRANE_TRANSPORT	89	-0.436159	-1.47086	0.151064	0.830773	1	5885	tags=53%, list=25%, signal=70%
GO_SECONDARY_PALATE_DEVELOPMENT	21	-0.435313	-1.47019	0.0539216	0.821844	1	2784	tags=29%, list=12%, signal=32%
GO_INNER_MITOCHONDRIAL_MEMBRANE_ORGANIZATION	42	-0.564463	-1.46248	0.163599	0.844716	1	7416	tags=64%, list=32%, signal=94%
GO_NEGATIVE_REGULATION_OF_CELLULAR_RESPONSE_TO_TRANSFORMING_GROWTH_FACTOR_BETA_STIMULUS	75	-0.342092	-1.45998	0.0372208	0.84426	1	3558	tags=29%, list=15%, signal=34%
GO_POSITIVE_REGULATION_OF_NEUROTRANSMITTER_TRANSPORT	38	-0.377311	-1.45871	0.0714286	0.838552	1	3428	tags=34%, list=15%, signal=40%
GO_NADH_DEHYDROGENASE_COMPLEX_ASSEMBLY	58	-0.552094	-1.45616	0.171779	0.839018	1	6464	tags=60%, list=28%, signal=83%
GO_STEM_CELL_DIVISION	38	-0.392295	-1.45428	0.0550661	0.836146	1	2708	tags=26%, list=12%, signal=30%
GO_FOREBRAIN_GENERATION_OF_NEURONS	56	-0.327382	-1.45376	0.016129	0.827461	1	2769	tags=27%, list=12%, signal=30%
GO_FOREBRAIN_CELL_MIGRATION	55	-0.347646	-1.45146	0.0408719	0.827038	1	2726	tags=27%, list=12%, signal=31%
GO_ENERGY_DERIVATION_BY_OXIDATION_OF_ORGANIC_COMPOUNDS	259	-0.395495	-1.44984	0.140693	0.823513	1	5218	tags=43%, list=22%, signal=55%
GO_RESPONSE_TO_CAFFEINE	17	-0.46147	-1.44981	0.091133	0.813287	1	3214	tags=29%, list=14%, signal=34%
GO_REGULATION_OF_HIGH_VOLTAGE_GATED_CALCIUM_CHANNEL_ACTIVITY	16	-0.479796	-1.4483	0.0738255	0.809184	1	828	tags=25%, list=4%, signal=26%
GO_NEGATIVE_REGULATION_OF_PEPTIDE_HORMONE_SECRETION	42	-0.361139	-1.44771	0.0456853	0.801845	1	2563	tags=24%, list=11%, signal=27%
GO_MITOCHONDRION_DISTRIBUTION	16	-0.456443	-1.44678	0.0737527	0.79639	1	6083	tags=63%, list=26%, signal=84%
GO_POSITIVE_REGULATION_OF_SMOOTH_MUSCLE_CELL_DIFFERENTIATION	15	-0.485296	-1.44569	0.0617849	0.791157	1	5581	tags=53%, list=24%, signal=70%
GO_NEGATIVE_REGULATION_OF_DNA_BIOSYNTHETIC_PROCESS	35	-0.371088	-1.44442	0.0637755	0.787308	1	4830	tags=34%, list=21%, signal=43%
GO_NEGATIVE_REGULATION_OF_EMBRYONIC_DEVELOPMENT	26	-0.423746	-1.44425	0.0882353	0.778763	1	1930	tags=27%, list=8%, signal=29%
GO_NEGATIVE_REGULATION_OF_MICROTUBULE_DEPOLYMERIZATION	23	-0.428601	-1.44235	0.0507726	0.777335	1	6418	tags=39%, list=27%, signal=54%
GO_NEGATIVE_REGULATION_OF_BLOOD_VESSEL_ENDOTHELIAL_CELL_MIGRATION	49	-0.385413	-1.44052	0.0820895	0.776098	1	5224	tags=41%, list=22%, signal=52%
GO_NEGATIVE_REGULATION_OF_CELLULAR_SENESCENCE	21	-0.417199	-1.43121	0.0722611	0.805933	1	1745	tags=29%, list=7%, signal=31%
GO_MITOCHONDRION_MORPHOGENESIS	20	-0.485845	-1.42907	0.108225	0.806273	1	6107	tags=60%, list=26%, signal=81%
GO_RETINA_VASCULATURE_DEVELOPMENT_IN_CAMERA_TYPE_EYE	18	-0.458563	-1.42362	0.0935252	0.820388	1	2143	tags=39%, list=9%, signal=43%
GO_POSITIVE_REGULATION_OF_CARDIAC_MUSCLE_CELL_PROLIFERATION	28	-0.41427	-1.42196	0.0753769	0.818783	1	1785	tags=29%, list=8%, signal=31%
GO_MODIFICATION_BY_SYMBIONT_OF_HOST_MORPHOLOGY_OR_PHYSIOLOGY	43	-0.382608	-1.41924	0.0816327	0.821353	1	3038	tags=30%, list=13%, signal=35%
GO_MITOCHONDRIAL_GENOME_MAINTENANCE	21	-0.448627	-1.419	0.114865	0.81367	1	1579	tags=29%, list=7%, signal=31%
GO_PROTEIN_AUTOUBIQUITINATION	65	-0.34226	-1.41414	0.0761317	0.825758	1	2799	tags=26%, list=12%, signal=30%
GO_CEREBRAL_CORTEX_NEURON_DIFFERENTIATION	20	-0.422616	-1.4104	0.106329	0.832539	1	2323	tags=35%, list=10%, signal=39%
GO_RESPIRATORY_CHAIN_COMPLEX_IV_ASSEMBLY	24	-0.520855	-1.40964	0.161736	0.827126	1	6441	tags=58%, list=28%, signal=80%
GO_NEGATIVE_REGULATION_OF_VASCULATURE_DEVELOPMENT	142	-0.305074	-1.40744	0.0498753	0.827642	1	3853	tags=34%, list=16%, signal=40%
GO_MIRNA_MEDIATED_INHIBITION_OF_TRANSLATION	41	-0.491553	-1.40582	0.140394	0.825732	1	4295	tags=54%, list=18%, signal=66%
GO_FEAR_RESPONSE	38	-0.361817	-1.40481	0.0463576	0.821773	1	2826	tags=32%, list=12%, signal=36%

## Sheet: GSEA_IN_K vs wt
GSEA_INTESTINE: KIT mutated vs K/P wild type Positive ES: enriched in KIT mutated; Negative ES: enriched in K/P wild type
name (MSigDB)	SIZE	ES	NES	NOM p-val	FDR q-val	FWER p-val	RANK AT MAX	LEADING EDGE
GO_T_CELL_SELECTION	47	0.74045	2.27068	0	0.0142104	0.007	2801	tags=62%, list=13%, signal=71%
GO_T_CELL_MEDIATED_IMMUNITY	98	0.610785	2.2448	0	0.0133863	0.011	2477	tags=44%, list=11%, signal=49%
GO_T_CELL_MEDIATED_CYTOTOXICITY	47	0.716829	2.21242	0	0.0218494	0.019	2716	tags=57%, list=13%, signal=66%
GO_REGULATION_OF_T_CELL_MEDIATED_IMMUNITY	65	0.620758	2.17616	0	0.0240783	0.035	3187	tags=52%, list=15%, signal=61%
GO_ALPHA_BETA_T_CELL_ACTIVATION	131	0.588203	2.17287	0	0.0205709	0.036	2481	tags=42%, list=12%, signal=47%
GO_LEUKOCYTE_MEDIATED_CYTOTOXICITY	100	0.647521	2.1206	0	0.0289871	0.066	3243	tags=53%, list=15%, signal=62%
GO_POSITIVE_REGULATION_OF_CELL_KILLING	60	0.690308	2.1098	0	0.0317325	0.084	3187	tags=60%, list=15%, signal=70%
GO_REGULATION_OF_CELL_KILLING	82	0.648466	2.08484	0	0.0338221	0.112	2716	tags=52%, list=13%, signal=60%
GO_ALPHA_BETA_T_CELL_PROLIFERATION	32	0.671457	2.0457	0	0.0354618	0.158	2332	tags=50%, list=11%, signal=56%
GO_REGULATION_OF_T_CELL_MEDIATED_CYTOTOXICITY	32	0.718176	2.03168	0	0.038414	0.183	3187	tags=66%, list=15%, signal=77%
GO_GAMMA_DELTA_T_CELL_ACTIVATION	15	0.796739	2.02648	0	0.0384072	0.191	3053	tags=73%, list=14%, signal=85%
GO_CELL_KILLING	128	0.60395	1.98871	0	0.0439696	0.284	3243	tags=49%, list=15%, signal=58%
GO_POSITIVE_REGULATION_OF_ALPHA_BETA_T_CELL_PROLIFERATION	19	0.729696	1.92743	0	0.0561517	0.447	2332	tags=58%, list=11%, signal=65%
GO_POSITIVE_REGULATION_OF_T_CELL_MEDIATED_CYTOTOXICITY	25	0.722826	1.8979	0	0.0616816	0.518	3187	tags=68%, list=15%, signal=80%
GO_NEGATIVE_REGULATION_OF_LYMPHOCYTE_MEDIATED_IMMUNITY	36	0.601652	1.88128	0	0.0684499	0.565	3153	tags=47%, list=15%, signal=55%
GO_POSITIVE_REGULATION_OF_EPIDERMIS_DEVELOPMENT	35	0.527466	1.86555	0.00176678	0.0735567	0.608	2340	tags=40%, list=11%, signal=45%
GO_RESPONSE_TO_TYPE_I_INTERFERON	79	0.701828	2.08521	0.00177936	0.036133	0.111	2097	tags=52%, list=10%, signal=57%
GO_ANTIGEN_PROCESSING_AND_PRESENTATION_OF_ENDOGENOUS_ANTIGEN	20	0.81907	1.94529	0.00178571	0.0538783	0.406	1999	tags=75%, list=9%, signal=83%
GO_DEFENSE_RESPONSE_TO_VIRUS	211	0.51298	2.05128	0.00180505	0.0374349	0.147	4562	tags=42%, list=21%, signal=52%
GO_POSITIVE_REGULATION_OF_T_CELL_MEDIATED_IMMUNITY	45	0.63178	2.05628	0.00181159	0.0385723	0.139	2716	tags=51%, list=13%, signal=58%
GO_DEFENSE_RESPONSE_TO_OTHER_ORGANISM	380	0.488372	1.99408	0.00182815	0.0452442	0.267	4574	tags=41%, list=21%, signal=51%
GO_REGULATION_OF_DEFENSE_RESPONSE_TO_VIRUS	70	0.575841	2.16092	0.00183486	0.0226032	0.039	2421	tags=36%, list=11%, signal=40%
GO_REGULATION_OF_NATURAL_KILLER_CELL_MEDIATED_IMMUNITY	44	0.653495	1.99255	0.00185529	0.0448749	0.269	2609	tags=55%, list=12%, signal=62%
GO_INTERFERON_GAMMA_SECRETION	19	0.704284	1.97752	0.00187266	0.0471456	0.313	3147	tags=63%, list=15%, signal=74%
GO_POSITIVE_REGULATION_OF_NATURAL_KILLER_CELL_MEDIATED_IMMUNITY	32	0.681976	2.02187	0.00187617	0.0395451	0.203	2237	tags=56%, list=10%, signal=63%
GO_ADAPTIVE_IMMUNE_RESPONSE	364	0.566989	2.1227	0.00188679	0.0314467	0.066	3231	tags=44%, list=15%, signal=51%
GO_NATURAL_KILLER_CELL_MEDIATED_IMMUNITY	61	0.628167	1.9792	0.00188679	0.0472278	0.306	3203	tags=52%, list=15%, signal=61%
GO_POSITIVE_T_CELL_SELECTION	34	0.758947	2.17621	0.00189753	0.0300979	0.035	1470	tags=59%, list=7%, signal=63%
GO_CYTOKINE_PRODUCTION_INVOLVED_IN_IMMUNE_RESPONSE	95	0.50899	1.95392	0.00189753	0.052802	0.38	2378	tags=34%, list=11%, signal=38%
GO_ADAPTIVE_IMMUNE_RESPONSE_BASED_ON_SOMATIC_RECOMBINATION_OF_IMMUNE_RECEPTORS_BUILT_FROM_IMMUNOGLOBULIN_SUPERFAMILY_DOMAINS	239	0.547036	2.0847	0.00190114	0.0317082	0.112	2800	tags=40%, list=13%, signal=46%
GO_REGULATION_OF_LEUKOCYTE_MEDIATED_IMMUNITY	190	0.529758	2.05688	0.00190476	0.0402029	0.139	3187	tags=40%, list=15%, signal=47%
GO_LYMPHOCYTE_MEDIATED_IMMUNITY	231	0.55819	2.08309	0.00192308	0.0306421	0.114	3203	tags=43%, list=15%, signal=50%
GO_T_CELL_ACTIVATION	426	0.5089	2.10141	0.00192678	0.0309708	0.093	3319	tags=38%, list=15%, signal=44%
GO_LYMPHOCYTE_COSTIMULATION	56	0.627326	2.01941	0.0019305	0.0396845	0.208	2846	tags=46%, list=13%, signal=53%
GO_REGULATION_OF_T_CELL_ACTIVATION	296	0.507682	2.05349	0.00193424	0.0378798	0.144	2981	tags=36%, list=14%, signal=41%
GO_REGULATION_OF_T_CELL_RECEPTOR_SIGNALING_PATHWAY	38	0.603822	1.93078	0.00193424	0.0556491	0.44	2502	tags=47%, list=12%, signal=53%
GO_T_CELL_PROLIFERATION	171	0.539178	2.02809	0.00193798	0.0391919	0.188	4126	tags=46%, list=19%, signal=57%
GO_POSITIVE_REGULATION_OF_CELL_CELL_ADHESION	244	0.485333	1.91439	0.00194932	0.0578948	0.475	2846	tags=34%, list=13%, signal=39%
GO_T_CELL_DIFFERENTIATION_IN_THYMUS	67	0.53732	2.03655	0.0019685	0.0373659	0.168	1520	tags=31%, list=7%, signal=34%
GO_T_HELPER_1_TYPE_IMMUNE_RESPONSE	40	0.608423	1.88099	0.00197628	0.0678743	0.565	2481	tags=45%, list=12%, signal=51%
GO_NEGATIVE_REGULATION_OF_T_CELL_APOPTOTIC_PROCESS	19	0.70379	1.95168	0.00359712	0.0521277	0.386	2332	tags=47%, list=11%, signal=53%
GO_POSITIVE_REGULATION_OF_CYTOKINE_PRODUCTION_INVOLVED_IN_IMMUNE_RESPONSE	52	0.557919	2.03694	0.00362319	0.0386489	0.168	2378	tags=37%, list=11%, signal=41%
GO_RESPONSE_TO_VIRUS	293	0.467162	1.91692	0.00362319	0.05772	0.472	4562	tags=39%, list=21%, signal=49%
GO_RESPONSE_TO_INTERFERON_BETA	27	0.669564	1.90889	0.003663	0.0580144	0.493	2932	tags=52%, list=14%, signal=60%
GO_RESPONSE_TO_INTERFERON_GAMMA	186	0.539833	1.97204	0.00367647	0.0490654	0.329	4400	tags=48%, list=20%, signal=60%
GO_REGULATION_OF_LYMPHOCYTE_MEDIATED_IMMUNITY	142	0.557321	2.12429	0.00368324	0.0343166	0.063	2716	tags=42%, list=13%, signal=47%
GO_POSITIVE_REGULATION_OF_DEFENSE_RESPONSE	469	0.451004	1.92647	0.00373134	0.0559245	0.448	5881	tags=42%, list=27%, signal=57%
GO_T_CELL_MIGRATION	58	0.574894	1.93117	0.00373832	0.0563314	0.44	3029	tags=47%, list=14%, signal=54%
GO_REGULATION_OF_INNATE_IMMUNE_RESPONSE	413	0.465881	1.9315	0.00374532	0.0569249	0.44	5271	tags=39%, list=24%, signal=51%
GO_THYMIC_T_CELL_SELECTION	20	0.751082	1.96161	0.00375235	0.0498261	0.352	2801	tags=55%, list=13%, signal=63%
GO_INTERLEUKIN_1_BETA_SECRETION	42	0.590151	1.89918	0.00375235	0.0614955	0.51	6299	tags=64%, list=29%, signal=91%
GO_NATURAL_KILLER_CELL_ACTIVATION	65	0.547101	1.96671	0.00379507	0.0490055	0.339	3243	tags=42%, list=15%, signal=49%
GO_CELLULAR_RESPONSE_TO_INTERFERON_BETA	19	0.628584	1.87895	0.00380952	0.067224	0.568	2823	tags=42%, list=13%, signal=48%
GO_POSITIVE_REGULATION_OF_LYMPHOCYTE_MEDIATED_IMMUNITY	100	0.581588	2.06238	0.00381679	0.0388492	0.135	2477	tags=42%, list=11%, signal=47%
GO_REGULATION_OF_CELL_CELL_ADHESION	374	0.446848	1.88972	0.00381679	0.0642421	0.542	3423	tags=33%, list=16%, signal=39%
GO_POSITIVE_REGULATION_OF_T_HELPER_1_TYPE_IMMUNE_RESPONSE	19	0.737591	1.90765	0.00389105	0.0570936	0.494	2356	tags=58%, list=11%, signal=65%
GO_T_CELL_DIFFERENTIATION	224	0.536319	2.10674	0.00398406	0.0305462	0.086	2801	tags=38%, list=13%, signal=44%
GO_DIGESTIVE_SYSTEM_PROCESS	89	0.56836	1.9179	0.00544465	0.0578316	0.471	6972	tags=69%, list=32%, signal=101%
GO_INTERFERON_GAMMA_MEDIATED_SIGNALING_PATHWAY	86	0.620971	1.94628	0.00560748	0.0542993	0.4	2456	tags=47%, list=11%, signal=52%
GO_POSITIVE_REGULATION_OF_IMMUNE_EFFECTOR_PROCESS	200	0.503249	1.99946	0.00572519	0.0462258	0.255	3218	tags=37%, list=15%, signal=43%
GO_POSITIVE_REGULATION_OF_LYMPHOCYTE_ACTIVATION	257	0.484344	1.91838	0.00572519	0.0582874	0.471	2856	tags=33%, list=13%, signal=38%
GO_CD4_POSITIVE_ALPHA_BETA_T_CELL_LINEAGE_COMMITMENT	17	0.808291	1.98109	0.00573614	0.0473217	0.302	2237	tags=71%, list=10%, signal=79%
GO_INTERFERON_GAMMA_PRODUCTION	102	0.533881	1.94211	0.00574713	0.0537754	0.412	3917	tags=45%, list=18%, signal=55%
GO_T_CELL_LINEAGE_COMMITMENT	25	0.668017	1.93501	0.00576923	0.0562633	0.43	3917	tags=64%, list=18%, signal=78%
GO_IMMUNE_RESPONSE_REGULATING_CELL_SURFACE_RECEPTOR_SIGNALING_PATHWAY	381	0.459299	1.89499	0.00576923	0.062282	0.526	3842	tags=35%, list=18%, signal=42%
GO_POSITIVE_REGULATION_OF_T_CELL_PROLIFERATION	89	0.583366	1.93256	0.00578035	0.0570516	0.438	4126	tags=52%, list=19%, signal=64%
GO_ALPHA_BETA_T_CELL_LINEAGE_COMMITMENT	19	0.764174	2.04898	0.00580271	0.0365566	0.151	2237	tags=63%, list=10%, signal=70%
GO_LYMPHOCYTE_DIFFERENTIATION	317	0.488322	1.99475	0.00580271	0.0461794	0.266	3341	tags=38%, list=16%, signal=44%
GO_POSITIVE_REGULATION_OF_LEUKOCYTE_MEDIATED_IMMUNITY	125	0.545966	2.0462	0.00583658	0.0368003	0.158	3917	tags=45%, list=18%, signal=54%
GO_T_CELL_CYTOKINE_PRODUCTION	36	0.583764	1.90849	0.00584795	0.0574788	0.493	2378	tags=44%, list=11%, signal=50%
GO_POSITIVE_REGULATION_OF_ALPHA_BETA_T_CELL_ACTIVATION	61	0.58851	1.97031	0.00585938	0.0481304	0.331	2801	tags=43%, list=13%, signal=49%
GO_POSITIVE_REGULATION_OF_LEUKOCYTE_CELL_CELL_ADHESION	208	0.515237	1.95217	0.00589391	0.0527015	0.382	2846	tags=37%, list=13%, signal=42%
GO_REGULATION_OF_T_CELL_CYTOKINE_PRODUCTION	28	0.624891	1.96012	0.00595238	0.0499793	0.359	2378	tags=50%, list=11%, signal=56%
GO_CD4_POSITIVE_OR_CD8_POSITIVE_ALPHA_BETA_T_CELL_LINEAGE_COMMITMENT	21	0.696434	1.99105	0.00744879	0.0435965	0.275	2801	tags=62%, list=13%, signal=71%
GO_REGULATION_OF_DEFENSE_RESPONSE_TO_VIRUS_BY_HOST	36	0.676588	1.99152	0.00750469	0.0443597	0.274	2237	tags=47%, list=10%, signal=53%
GO_POSITIVE_REGULATION_OF_LEUKOCYTE_PROLIFERATION	128	0.51293	1.88014	0.00750469	0.0678835	0.566	2856	tags=39%, list=13%, signal=45%
GO_REGULATION_OF_ADAPTIVE_IMMUNE_RESPONSE	153	0.50875	1.99498	0.0075188	0.0473762	0.266	2716	tags=37%, list=13%, signal=42%
GO_REGULATION_OF_IMMUNE_EFFECTOR_PROCESS	364	0.477542	1.92832	0.00756144	0.0564232	0.446	3218	tags=35%, list=15%, signal=40%
GO_REGULATION_OF_LYMPHOCYTE_ACTIVATION	392	0.46016	1.9424	0.00767754	0.0545206	0.412	3319	tags=33%, list=15%, signal=39%
GO_ANTIGEN_RECEPTOR_MEDIATED_SIGNALING_PATHWAY	233	0.503395	1.91911	0.00767754	0.058689	0.469	3627	tags=39%, list=17%, signal=46%
GO_REGULATION_OF_LEUKOCYTE_PROLIFERATION	207	0.484563	1.88223	0.00770713	0.0684227	0.564	3917	tags=41%, list=18%, signal=50%
GO_POSITIVE_REGULATION_OF_ADAPTIVE_IMMUNE_RESPONSE	99	0.542683	1.9623	0.00773694	0.0503036	0.351	2716	tags=39%, list=13%, signal=45%
GO_LEUKOCYTE_PROLIFERATION	263	0.483154	1.89672	0.00776699	0.0618494	0.52	3917	tags=41%, list=18%, signal=49%
GO_REGULATION_OF_ALPHA_BETA_T_CELL_ACTIVATION	90	0.549552	2.00035	0.00779727	0.04704	0.253	2456	tags=38%, list=11%, signal=42%
GO_REGULATION_OF_T_CELL_DIFFERENTIATION	129	0.503615	1.95987	0.0078125	0.0492997	0.359	2981	tags=36%, list=14%, signal=41%
GO_LEUKOCYTE_CELL_CELL_ADHESION	314	0.48335	1.93619	0.0078125	0.0564217	0.423	2981	tags=35%, list=14%, signal=40%
GO_POSITIVE_REGULATION_OF_INTERLEUKIN_4_PRODUCTION	22	0.674383	1.90889	0.00787402	0.0587395	0.493	2378	tags=41%, list=11%, signal=46%
GO_POSITIVE_REGULATION_OF_PRODUCTION_OF_MOLECULAR_MEDIATOR_OF_IMMUNE_RESPONSE	90	0.493164	1.91102	0.00931099	0.0593015	0.486	5047	tags=44%, list=23%, signal=58%
GO_PRODUCTION_OF_MOLECULAR_MEDIATOR_OF_IMMUNE_RESPONSE	182	0.453888	1.87211	0.00932836	0.0708899	0.589	4241	tags=37%, list=20%, signal=45%
GO_POSITIVE_REGULATION_OF_DEFENSE_RESPONSE_TO_VIRUS_BY_HOST	26	0.660245	1.89231	0.0095057	0.0633213	0.537	2237	tags=46%, list=10%, signal=51%
GO_REGULATION_OF_LYMPHOCYTE_DIFFERENTIATION	155	0.480552	1.91027	0.00965251	0.0582799	0.49	2981	tags=34%, list=14%, signal=39%
GO_ALPHA_BETA_T_CELL_DIFFERENTIATION	99	0.56004	2.00423	0.00980392	0.046234	0.247	2481	tags=40%, list=12%, signal=45%
GO_INTERLEUKIN_10_PRODUCTION	48	0.580984	1.91591	0.00990099	0.0576318	0.473	4135	tags=54%, list=19%, signal=67%
GO_CD8_POSITIVE_ALPHA_BETA_T_CELL_ACTIVATION	22	0.623003	1.8706	0.0131827	0.0704983	0.592	4424	tags=64%, list=21%, signal=80%
GO_T_CELL_RECEPTOR_SIGNALING_PATHWAY	191	0.517599	1.91093	0.0133333	0.0586319	0.486	2251	tags=31%, list=10%, signal=35%
GO_REGULATION_OF_CYTOKINE_PRODUCTION_INVOLVED_IN_IMMUNE_RESPONSE	79	0.522461	1.92611	0.0135135	0.0553653	0.448	2378	tags=34%, list=11%, signal=38%
GO_CD4_POSITIVE_ALPHA_BETA_T_CELL_ACTIVATION	85	0.539007	1.97197	0.0136187	0.0480828	0.329	2481	tags=38%, list=12%, signal=42%
GO_T_CELL_DIFFERENTIATION_INVOLVED_IN_IMMUNE_RESPONSE	64	0.5371	1.87964	0.0136187	0.0674888	0.567	2481	tags=38%, list=12%, signal=42%
GO_REGULATION_OF_INTERLEUKIN_4_PRODUCTION	26	0.615296	1.87263	0.0137255	0.0710097	0.585	2378	tags=35%, list=11%, signal=39%
name (MSigDB)	SIZE	ES	NES	NOM p-val	FDR q-val	FWER p-val	RANK AT MAX	LEADING EDGE
GO_VASCULAR_ENDOTHELIAL_CELL_PROLIFERATION	24	-0.625186	-1.95627	0	0.895687	0.375	2157	tags=46%, list=10%, signal=51%
GO_MIRNA_METABOLIC_PROCESS	21	-0.548563	-1.82511	0.004	1	0.715	3116	tags=43%, list=14%, signal=50%
GO_CORPUS_CALLOSUM_DEVELOPMENT	16	-0.587849	-1.72528	0.0252632	1	0.915	1190	tags=25%, list=6%, signal=26%
GO_VENTRICULAR_TRABECULA_MYOCARDIUM_MORPHOGENESIS	16	-0.587176	-1.67772	0.0273438	1	0.962	517	tags=25%, list=2%, signal=26%
GO_MICROTUBULE_ANCHORING	25	-0.561584	-1.6665	0.0232975	1	0.966	4955	tags=56%, list=23%, signal=73%
GO_NEGATIVE_REGULATION_OF_BLOOD_VESSEL_ENDOTHELIAL_CELL_MIGRATION	45	-0.473962	-1.63822	0.0252632	1	0.988	3847	tags=36%, list=18%, signal=43%
GO_REGULATION_OF_PROTEIN_SUMOYLATION	20	-0.547403	-1.62334	0.0297619	1	0.992	4862	tags=55%, list=23%, signal=71%
GO_NEGATIVE_REGULATION_OF_CELL_MIGRATION_INVOLVED_IN_SPROUTING_ANGIOGENESIS	24	-0.534475	-1.62009	0.0363636	1	0.992	3847	tags=42%, list=18%, signal=51%
GO_PROTEIN_K48_LINKED_DEUBIQUITINATION	32	-0.435831	-1.61314	0.0153551	1	0.994	3385	tags=31%, list=16%, signal=37%
GO_VENTRICULAR_CARDIAC_MUSCLE_CELL_DIFFERENTIATION	16	-0.514429	-1.59407	0.0211416	1	0.996	202	tags=19%, list=1%, signal=19%
GO_REGULATION_OF_KETONE_BIOSYNTHETIC_PROCESS	15	-0.525802	-1.5878	0.0337302	1	0.997	964	tags=27%, list=4%, signal=28%
GO_LYMPH_VESSEL_MORPHOGENESIS	18	-0.50165	-1.55304	0.035124	1	0.999	2497	tags=39%, list=12%, signal=44%
GO_POSITIVE_REGULATION_OF_HEART_GROWTH	40	-0.433769	-1.53455	0.028	1	1	2631	tags=30%, list=12%, signal=34%
GO_REGULATION_OF_MITOCHONDRIAL_FISSION	22	-0.439511	-1.52183	0.046371	1	1	3458	tags=41%, list=16%, signal=49%
GO_PARASYMPATHETIC_NERVOUS_SYSTEM_DEVELOPMENT	17	-0.493184	-1.51073	0.0490798	1	1	1786	tags=35%, list=8%, signal=38%
GO_RETINA_LAYER_FORMATION	19	-0.477539	-1.4815	0.0475162	1	1	1001	tags=26%, list=5%, signal=28%
GO_REGULATION_OF_DNA_METHYLATION	19	-0.380754	-1.42407	0.0369565	1	1	2933	tags=47%, list=14%, signal=55%

## Sheet: GSEA_ST_P vs K
GSEA_STOMACH: PDGFRA mutated vs KIT mutated Positive ES: enriched in PDGFRA mutated; Negative ES: enriched in KIT mutated
name (MSigDB)	SIZE	ES	NES	NOM p-val	FDR q-val	FWER p-val	RANK AT MAX	LEADING EDGE
GO_NEGATIVE_REGULATION_OF_BLOOD_PRESSURE	39	0.590417	2.09843	0	0.464866	0.11	2635	tags=44%, list=12%, signal=50%
GO_LONG_TERM_SYNAPTIC_DEPRESSION	30	0.620984	2.09469	0	0.24393	0.114	2499	tags=37%, list=12%, signal=41%
GO_EMBRYONIC_DIGESTIVE_TRACT_DEVELOPMENT	34	0.59553	1.9775	0	0.673884	0.352	3288	tags=47%, list=15%, signal=56%
GO_EPITHELIAL_TO_MESENCHYMAL_TRANSITION_INVOLVED_IN_ENDOCARDIAL_CUSHION_FORMATION	15	0.713425	1.96895	0.00209205	0.557766	0.385	549	tags=33%, list=3%, signal=34%
GO_PEPTIDE_HORMONE_PROCESSING	25	0.654315	1.96706	0	0.453475	0.391	4182	tags=64%, list=20%, signal=79%
GO_REGULATION_OF_EXCRETION	20	0.667076	1.95606	0	0.423849	0.42	3086	tags=50%, list=14%, signal=58%
GO_REGULATION_OF_FIBROBLAST_GROWTH_FACTOR_RECEPTOR_SIGNALING_PATHWAY	28	0.580094	1.95517	0	0.366005	0.422	2422	tags=43%, list=11%, signal=48%
GO_REGULATION_OF_MYOBLAST_DIFFERENTIATION	47	0.507839	1.94285	0.00209205	0.368944	0.457	1466	tags=32%, list=7%, signal=34%
GO_POSITIVE_REGULATION_OF_CYTOKINE_PRODUCTION_INVOLVED_IN_IMMUNE_RESPONSE	53	0.599477	1.91715	0.0107527	0.426119	0.537	3389	tags=49%, list=16%, signal=58%
GO_SALIVARY_GLAND_DEVELOPMENT	36	0.549723	1.90737	0.00230947	0.425844	0.572	756	tags=25%, list=4%, signal=26%
GO_PURINERGIC_NUCLEOTIDE_RECEPTOR_SIGNALING_PATHWAY	20	0.694151	1.89275	0.0063425	0.450311	0.616	3928	tags=55%, list=18%, signal=67%
GO_REGULATION_OF_CYTOKINE_PRODUCTION_INVOLVED_IN_IMMUNE_RESPONSE	80	0.562332	1.88756	0.00869565	0.434175	0.632	3389	tags=45%, list=16%, signal=53%
GO_POSITIVE_REGULATION_OF_MYOBLAST_DIFFERENTIATION	18	0.673848	1.87496	0.00623701	0.456073	0.671	1466	tags=50%, list=7%, signal=54%
GO_MACROPHAGE_CYTOKINE_PRODUCTION	16	0.702856	1.86847	0	0.451311	0.693	3389	tags=50%, list=16%, signal=59%
GO_ACTIVATED_T_CELL_PROLIFERATION	38	0.580439	1.85871	0.0111607	0.465238	0.717	3493	tags=47%, list=16%, signal=57%
GO_PEPTIDYL_THREONINE_DEPHOSPHORYLATION	16	0.585168	1.84031	0.00212314	0.522422	0.771	4001	tags=38%, list=19%, signal=46%
GO_REGULATION_OF_SYSTEMIC_ARTERIAL_BLOOD_PRESSURE_BY_CIRCULATORY_RENIN_ANGIOTENSIN	17	0.686113	1.84027	0.00218341	0.491752	0.771	3841	tags=59%, list=18%, signal=72%
GO_INTERLEUKIN_5_PRODUCTION	16	0.681907	1.83031	0.00429185	0.510367	0.803	3263	tags=69%, list=15%, signal=81%
GO_RESPONSE_TO_ESTROGEN	64	0.504188	1.8257	0.00214133	0.506961	0.818	2364	tags=33%, list=11%, signal=37%
GO_REGULATION_OF_SYSTEMIC_ARTERIAL_BLOOD_PRESSURE_MEDIATED_BY_A_CHEMICAL_SIGNAL	45	0.544885	1.8234	0.00470588	0.491035	0.821	3459	tags=42%, list=16%, signal=50%
GO_GLAND_MORPHOGENESIS	113	0.462346	1.82239	0.00226244	0.471511	0.822	2422	tags=32%, list=11%, signal=36%
GO_LENS_FIBER_CELL_DIFFERENTIATION	24	0.525309	1.82155	0.00204082	0.453495	0.824	3218	tags=42%, list=15%, signal=49%
GO_MITOCHONDRIAL_DEPOLARIZATION	23	0.550351	1.81813	0.00647948	0.448101	0.837	1394	tags=26%, list=7%, signal=28%
GO_NEGATIVE_REGULATION_OF_MUSCLE_HYPERTROPHY	27	0.544291	1.81479	0.00204918	0.441811	0.846	2392	tags=30%, list=11%, signal=33%
GO_RESPONSE_TO_HYPEROXIA	18	0.5931	1.8112	0.0133038	0.437668	0.853	1891	tags=44%, list=9%, signal=49%
GO_NAD_BIOSYNTHESIS_VIA_NICOTINAMIDE_RIBOSIDE_SALVAGE_PATHWAY	15	0.655882	1.80597	0.0021322	0.442745	0.862	5129	tags=73%, list=24%, signal=96%
GO_REGULATION_OF_RECEPTOR_BINDING	25	0.566303	1.80531	0	0.428969	0.866	2643	tags=32%, list=12%, signal=36%
GO_REGULATION_OF_PROTEIN_KINASE_A_SIGNALING	19	0.568758	1.80435	0.00448431	0.416762	0.868	1137	tags=26%, list=5%, signal=28%
GO_POSITIVE_REGULATION_OF_BLOOD_PRESSURE	30	0.53768	1.80262	0.00239234	0.409029	0.869	3814	tags=57%, list=18%, signal=69%
GO_EOSINOPHIL_MIGRATION	21	0.684659	1.79778	0.0070922	0.412263	0.877	4624	tags=67%, list=22%, signal=85%
GO_REGULATION_OF_SYSTEMIC_ARTERIAL_BLOOD_PRESSURE_BY_HORMONE	36	0.567686	1.79588	0.00668151	0.405036	0.881	3841	tags=47%, list=18%, signal=57%
GO_SLEEP	23	0.619752	1.79336	0.00226244	0.401879	0.883	3991	tags=61%, list=19%, signal=75%
GO_NAD_METABOLIC_PROCESS	22	0.618973	1.79199	0.00627615	0.394355	0.884	5039	tags=59%, list=24%, signal=77%
GO_NEGATIVE_REGULATION_OF_DENDRITE_DEVELOPMENT	24	0.538279	1.78829	0.00205339	0.395756	0.888	1469	tags=25%, list=7%, signal=27%
GO_POSITIVE_REGULATION_OF_T_CELL_CYTOKINE_PRODUCTION	18	0.678204	1.78791	0.00674157	0.385925	0.889	1595	tags=50%, list=7%, signal=54%
GO_RESPONSE_TO_INCREASED_OXYGEN_LEVELS	25	0.534484	1.7874	0.00854701	0.376631	0.891	1891	tags=32%, list=9%, signal=35%
GO_PROGRAMMED_NECROTIC_CELL_DEATH	40	0.55331	1.78668	0.0107759	0.368708	0.894	5972	tags=60%, list=28%, signal=83%
GO_LONG_TERM_SYNAPTIC_POTENTIATION	81	0.446601	1.78454	0.00239808	0.366827	0.898	3134	tags=33%, list=15%, signal=39%
GO_POSITIVE_REGULATION_OF_SKELETAL_MUSCLE_TISSUE_DEVELOPMENT	21	0.546862	1.78386	0.00714286	0.359487	0.899	1755	tags=33%, list=8%, signal=36%
GO_ANOIKIS	30	0.52422	1.78001	0.00437637	0.362607	0.904	1394	tags=23%, list=7%, signal=25%
GO_REGULATION_OF_ANOIKIS	20	0.589107	1.77918	0.00881057	0.356831	0.904	1394	tags=30%, list=7%, signal=32%
GO_PURINERGIC_RECEPTOR_SIGNALING_PATHWAY	30	0.606778	1.7736	0.0152838	0.365043	0.911	3928	tags=50%, list=18%, signal=61%
GO_NEGATIVE_REGULATION_OF_SMOOTH_MUSCLE_CELL_PROLIFERATION	49	0.486952	1.77326	0.00214133	0.357466	0.911	2645	tags=31%, list=12%, signal=35%
GO_POSITIVE_REGULATION_OF_CYSTEINE_TYPE_ENDOPEPTIDASE_ACTIVITY	136	0.423529	1.76906	0.00446429	0.361378	0.916	4001	tags=35%, list=19%, signal=42%
GO_POSITIVE_REGULATION_OF_FIBROBLAST_PROLIFERATION	50	0.468465	1.76695	0.0021978	0.359155	0.916	3267	tags=30%, list=15%, signal=35%
GO_EXCRETION	59	0.494847	1.76356	0.00238663	0.362046	0.921	4484	tags=49%, list=21%, signal=62%
GO_NEGATIVE_REGULATION_OF_NEUROLOGICAL_SYSTEM_PROCESS	17	0.549851	1.76332	0	0.355066	0.921	433	tags=18%, list=2%, signal=18%
GO_ADRENAL_GLAND_DEVELOPMENT	21	0.566001	1.76269	0.00875273	0.349729	0.922	3075	tags=43%, list=14%, signal=50%
GO_POSITIVE_REGULATION_OF_BLOOD_VESSEL_DIAMETER	55	0.464438	1.76084	0	0.348184	0.924	3486	tags=36%, list=16%, signal=43%
GO_LIPOPROTEIN_METABOLIC_PROCESS	24	0.571422	1.76068	0.0153509	0.341661	0.924	6274	tags=63%, list=29%, signal=88%
GO_RENAL_SYSTEM_VASCULATURE_DEVELOPMENT	25	0.604118	1.75951	0.0229645	0.338223	0.924	1891	tags=52%, list=9%, signal=57%
GO_NEGATIVE_REGULATION_OF_VASCULAR_SMOOTH_MUSCLE_CELL_PROLIFERATION	21	0.562421	1.75813	0.00649351	0.33598	0.926	2645	tags=38%, list=12%, signal=43%
GO_RENAL_SODIUM_EXCRETION	19	0.614008	1.75756	0.0113895	0.331154	0.927	3086	tags=47%, list=14%, signal=55%
GO_CYTOKINE_PRODUCTION_INVOLVED_IN_IMMUNE_RESPONSE	96	0.497784	1.75424	0.0197802	0.334529	0.929	3389	tags=43%, list=16%, signal=51%
GO_PROTEIN_KINASE_C_SIGNALING	22	0.558322	1.75424	0.00426439	0.32848	0.929	3427	tags=45%, list=16%, signal=54%
GO_T_CELL_MEDIATED_IMMUNITY	98	0.534733	1.75319	0.0328947	0.325616	0.93	5203	tags=55%, list=24%, signal=72%
GO_RHYTHMIC_BEHAVIOR	34	0.523969	1.75193	0.00224719	0.323481	0.932	3991	tags=41%, list=19%, signal=51%
GO_HEPARAN_SULFATE_PROTEOGLYCAN_METABOLIC_PROCESS	35	0.464831	1.74861	0.00921659	0.327618	0.938	3189	tags=34%, list=15%, signal=40%
GO_G_PROTEIN_COUPLED_PURINERGIC_RECEPTOR_SIGNALING_PATHWAY	22	0.631672	1.74587	0.0282609	0.330216	0.94	2546	tags=45%, list=12%, signal=52%
GO_REGULATION_OF_SYSTEMIC_ARTERIAL_BLOOD_PRESSURE	80	0.440011	1.74534	0	0.326112	0.942	3204	tags=34%, list=15%, signal=40%
GO_ACTIVATION_OF_CYSTEINE_TYPE_ENDOPEPTIDASE_ACTIVITY_INVOLVED_IN_APOPTOTIC_PROCESS	83	0.452419	1.74251	0.011236	0.328429	0.946	4726	tags=39%, list=22%, signal=49%
GO_MYOBLAST_FUSION	30	0.569218	1.74132	0.021322	0.326365	0.947	4500	tags=37%, list=21%, signal=46%
GO_EMBRYONIC_PLACENTA_MORPHOGENESIS	23	0.541648	1.73997	0.00970874	0.325153	0.949	2852	tags=39%, list=13%, signal=45%
GO_LABYRINTHINE_LAYER_MORPHOGENESIS	18	0.603133	1.73837	0.0187793	0.324181	0.949	3806	tags=50%, list=18%, signal=61%
GO_RESPONSE_TO_VITAMIN_D	35	0.502589	1.73812	0.00485437	0.319799	0.949	1989	tags=29%, list=9%, signal=31%
GO_NEGATIVE_REGULATION_OF_CYTOKINE_PRODUCTION_INVOLVED_IN_IMMUNE_RESPONSE	22	0.6003	1.73713	0.0107991	0.317666	0.951	4484	tags=59%, list=21%, signal=75%
GO_REGULATION_OF_INSULIN_LIKE_GROWTH_FACTOR_RECEPTOR_SIGNALING_PATHWAY	17	0.612733	1.73456	0.0160183	0.318984	0.953	2453	tags=53%, list=11%, signal=60%
GO_NEGATIVE_REGULATION_OF_INTRINSIC_APOPTOTIC_SIGNALING_PATHWAY_IN_RESPONSE_TO_DNA_DAMAGE	30	0.488559	1.73158	0.0130435	0.322703	0.955	5401	tags=37%, list=25%, signal=49%
GO_POSITIVE_REGULATION_OF_HEART_RATE	22	0.553094	1.72663	0.00485437	0.326064	0.959	2843	tags=45%, list=13%, signal=52%
GO_MITOCHONDRIAL_FISSION	32	0.497262	1.72627	0.00898876	0.322482	0.959	981	tags=25%, list=5%, signal=26%
GO_PROSTATE_GLAND_MORPHOGENESIS	28	0.562057	1.72266	0.010846	0.328506	0.962	3292	tags=50%, list=15%, signal=59%
GO_MATURE_B_CELL_DIFFERENTIATION_INVOLVED_IN_IMMUNE_RESPONSE	18	0.678723	1.72241	0.0293501	0.324784	0.962	1583	tags=39%, list=7%, signal=42%
GO_T_CELL_MEDIATED_CYTOTOXICITY	48	0.576319	1.72163	0.0382166	0.322439	0.963	4112	tags=52%, list=19%, signal=64%
GO_POSITIVE_REGULATION_OF_INFLAMMATORY_RESPONSE	125	0.468597	1.72023	0.0358744	0.321652	0.964	4977	tags=47%, list=23%, signal=61%
GO_CELLULAR_RESPONSE_TO_VITAMIN_D	21	0.507477	1.71451	0.00443459	0.332717	0.967	2813	tags=33%, list=13%, signal=38%
GO_EOSINOPHIL_CHEMOTAXIS	18	0.685242	1.71209	0.0247191	0.335513	0.968	5251	tags=72%, list=25%, signal=96%
GO_BICARBONATE_TRANSPORT	40	0.498222	1.70846	0.00950119	0.341027	0.969	5218	tags=45%, list=24%, signal=59%
GO_INSULIN_LIKE_GROWTH_FACTOR_RECEPTOR_SIGNALING_PATHWAY	30	0.51809	1.70776	0.0130719	0.338564	0.969	2453	tags=40%, list=11%, signal=45%
GO_REGULATION_OF_BLOOD_PRESSURE	157	0.409293	1.70728	0.00505051	0.335679	0.969	3459	tags=37%, list=16%, signal=44%
GO_REGULATION_OF_INFLAMMATORY_RESPONSE	299	0.409521	1.70727	0.0247748	0.33156	0.969	3737	tags=33%, list=17%, signal=40%
GO_CARDIAC_EPITHELIAL_TO_MESENCHYMAL_TRANSITION	30	0.544213	1.70717	0.0110619	0.327745	0.969	4155	tags=43%, list=19%, signal=54%
GO_BLOOD_VESSEL_REMODELING	36	0.473617	1.70636	0.00852879	0.325627	0.969	4268	tags=47%, list=20%, signal=59%
GO_POSITIVE_REGULATION_OF_B_CELL_PROLIFERATION	35	0.580021	1.70579	0.0334076	0.322878	0.969	4637	tags=54%, list=22%, signal=69%
GO_POSITIVE_REGULATION_OF_PRODUCTION_OF_MOLECULAR_MEDIATOR_OF_IMMUNE_RESPONSE	90	0.461146	1.7036	0.0315789	0.325058	0.972	3389	tags=39%, list=16%, signal=46%
GO_REGULATION_OF_T_CELL_CYTOKINE_PRODUCTION	28	0.589077	1.70215	0.0226244	0.325306	0.973	2288	tags=46%, list=11%, signal=52%
GO_POSITIVE_REGULATION_OF_FAT_CELL_DIFFERENTIATION	59	0.464115	1.69924	0.00630252	0.329068	0.974	3431	tags=32%, list=16%, signal=38%
GO_REGULATION_OF_MUSCLE_SYSTEM_PROCESS	216	0.36799	1.69521	0.00232558	0.335383	0.975	4194	tags=36%, list=20%, signal=44%
GO_POSITIVE_REGULATION_OF_PHAGOCYTOSIS	57	0.529868	1.69484	0.0392157	0.33247	0.977	4700	tags=49%, list=22%, signal=63%
GO_NEGATIVE_REGULATION_OF_LEUKOCYTE_MIGRATION	44	0.47828	1.69354	0.0233645	0.332152	0.978	4843	tags=43%, list=23%, signal=56%
GO_REGULATION_OF_THE_FORCE_OF_HEART_CONTRACTION	25	0.503095	1.69302	0.00660793	0.32983	0.978	3586	tags=44%, list=17%, signal=53%
GO_REGULATION_OF_LIPID_CATABOLIC_PROCESS	43	0.446221	1.69066	0.0021322	0.332056	0.978	2480	tags=23%, list=12%, signal=26%
GO_MATURE_B_CELL_DIFFERENTIATION	24	0.647339	1.69055	0.0317797	0.328812	0.978	3395	tags=42%, list=16%, signal=49%
GO_NEGATIVE_REGULATION_OF_OSSIFICATION	61	0.425212	1.68939	0.00610998	0.328267	0.978	2926	tags=33%, list=14%, signal=38%
GO_ENDOCRINE_PROCESS	74	0.445212	1.68933	0.0118483	0.32497	0.978	3459	tags=35%, list=16%, signal=42%
GO_REGULATION_OF_CYSTEINE_TYPE_ENDOPEPTIDASE_ACTIVITY	216	0.391605	1.68925	0.00451467	0.321888	0.978	4977	tags=36%, list=23%, signal=47%
GO_REGULATION_OF_ALPHA_BETA_T_CELL_DIFFERENTIATION	60	0.505274	1.68904	0.0358744	0.319203	0.978	3489	tags=42%, list=16%, signal=50%
GO_POSITIVE_REGULATION_OF_ACTIVATED_T_CELL_PROLIFERATION	21	0.549494	1.68754	0.0117096	0.319713	0.979	5836	tags=52%, list=27%, signal=72%
GO_GRANULOCYTE_MIGRATION	118	0.476943	1.68739	0.0366972	0.316732	0.979	4972	tags=48%, list=23%, signal=63%
GO_POSITIVE_REGULATION_OF_HEART_CONTRACTION	34	0.486215	1.683	0.00733496	0.321021	0.98	3348	tags=38%, list=16%, signal=45%
name (MSigDB)	SIZE	ES	NES	NOM p-val	FDR q-val	FWER p-val	RANK AT MAX	LEADING EDGE
GO_ASYMMETRIC_CELL_DIVISION	19	-0.65283	-1.93241	0	0.982452	0.443	2698	tags=42%, list=13%, signal=48%
GO_HISTONE_METHYLATION	131	-0.44638	-1.80673	0.00410678	1	0.833	3931	tags=36%, list=18%, signal=44%
GO_PEPTIDYL_LYSINE_METHYLATION	121	-0.431908	-1.80232	0.00590551	1	0.843	2869	tags=29%, list=13%, signal=33%
GO_HISTONE_H3_DEACETYLATION	17	-0.628735	-1.79733	0.00618557	1	0.852	6395	tags=82%, list=30%, signal=117%
GO_REGULATION_OF_SISTER_CHROMATID_COHESION	22	-0.637394	-1.78892	0.0039604	1	0.871	3324	tags=55%, list=16%, signal=65%
GO_POSITIVE_REGULATION_OF_HISTONE_METHYLATION	35	-0.525968	-1.7684	0.00406504	1	0.903	3931	tags=43%, list=18%, signal=52%
GO_PROTEIN_DEMETHYLATION	30	-0.528543	-1.76601	0.014433	0.914668	0.911	6000	tags=57%, list=28%, signal=79%
GO_PROTEIN_METHYLATION	168	-0.373596	-1.75728	0	0.871372	0.921	3994	tags=32%, list=19%, signal=39%
GO_REGULATION_OF_HISTONE_METHYLATION	61	-0.484506	-1.75452	0.0118812	0.793999	0.928	3931	tags=39%, list=18%, signal=48%
GO_REGULATION_OF_MICROTUBULE_BASED_MOVEMENT	26	-0.527824	-1.7498	0.00357782	0.748685	0.934	1523	tags=31%, list=7%, signal=33%
GO_PROTEIN_LOCALIZATION_TO_CHROMATIN	27	-0.580131	-1.74877	0.0219561	0.686662	0.934	2215	tags=37%, list=10%, signal=41%
GO_HISTONE_H3_K9_MODIFICATION	44	-0.475427	-1.72625	0.0178926	0.776386	0.952	2527	tags=27%, list=12%, signal=31%
GO_ORGANELLE_TRANSPORT_ALONG_MICROTUBULE	78	-0.417611	-1.72284	0.00373134	0.73832	0.953	1876	tags=24%, list=9%, signal=27%
GO_HISTONE_UBIQUITINATION	45	-0.48758	-1.72268	0.00974659	0.686433	0.953	4982	tags=49%, list=23%, signal=64%
GO_GOLGI_TO_ENDOSOME_TRANSPORT	17	-0.583555	-1.71493	0.0137255	0.686715	0.961	4222	tags=65%, list=20%, signal=81%
GO_HISTONE_H3_K9_METHYLATION	35	-0.501959	-1.71378	0.0139721	0.650049	0.962	2527	tags=29%, list=12%, signal=32%
GO_REGULATION_OF_SPINDLE_ASSEMBLY	27	-0.534542	-1.71092	0.00927644	0.627216	0.968	4108	tags=44%, list=19%, signal=55%
GO_ESTABLISHMENT_OF_SPINDLE_ORIENTATION	27	-0.562653	-1.70484	0.0111524	0.627176	0.973	2196	tags=37%, list=10%, signal=41%
GO_POST_GOLGI_VESICLE_MEDIATED_TRANSPORT	103	-0.411198	-1.69498	0.0136452	0.648457	0.977	4747	tags=41%, list=22%, signal=52%
GO_MIRNA_METABOLIC_PROCESS	21	-0.487877	-1.68845	0.010142	0.65066	0.978	3657	tags=38%, list=17%, signal=46%
GO_COVALENT_CHROMATIN_MODIFICATION	436	-0.357883	-1.68076	0.00610998	0.661019	0.98	5823	tags=42%, list=27%, signal=57%
GO_PROTEIN_LOCALIZATION_TO_MICROTUBULE_ORGANIZING_CENTER	31	-0.51514	-1.66152	0.027833	0.742149	0.986	5617	tags=55%, list=26%, signal=74%
GO_SNARE_COMPLEX_ASSEMBLY	18	-0.52886	-1.65653	0.0253411	0.739641	0.988	5789	tags=44%, list=27%, signal=61%
GO_GLYCOLYTIC_PROCESS_THROUGH_FRUCTOSE_6_PHOSPHATE	25	-0.630069	-1.65456	0.036965	0.720145	0.988	3830	tags=52%, list=18%, signal=63%
GO_MAINTENANCE_OF_PROTEIN_LOCALIZATION_IN_ORGANELLE	38	-0.462947	-1.65037	0.0181818	0.717108	0.988	3212	tags=29%, list=15%, signal=34%
GO_HISTONE_H4_K5_ACETYLATION	16	-0.540853	-1.6445	0.0356394	0.722743	0.989	1997	tags=38%, list=9%, signal=41%
GO_MICROTUBULE_ORGANIZING_CENTER_LOCALIZATION	28	-0.509698	-1.64207	0.0226415	0.710136	0.991	1810	tags=29%, list=8%, signal=31%
GO_NEGATIVE_REGULATION_OF_CHROMATIN_ORGANIZATION	57	-0.451108	-1.63862	0.0264228	0.704683	0.991	7786	tags=65%, list=36%, signal=102%
GO_MITOTIC_SISTER_CHROMATID_COHESION	22	-0.603567	-1.63704	0.0397614	0.688579	0.992	7457	tags=82%, list=35%, signal=125%
GO_REGULATION_OF_AUTOPHAGOSOME_ASSEMBLY	33	-0.452948	-1.62563	0.0168224	0.728796	0.993	4380	tags=42%, list=20%, signal=53%
GO_REGULATION_OF_SPINDLE_ORGANIZATION	41	-0.471104	-1.6212	0.0354478	0.730244	0.996	4108	tags=44%, list=19%, signal=54%
GO_PEPTIDYL_LYSINE_MODIFICATION	372	-0.338861	-1.61867	0.00804829	0.722107	0.997	4740	tags=34%, list=22%, signal=43%
GO_NEGATIVE_REGULATION_OF_HISTONE_METHYLATION	21	-0.519723	-1.61708	0.0321932	0.709193	0.997	2564	tags=38%, list=12%, signal=43%
GO_HISTONE_H2A_ACETYLATION	16	-0.53563	-1.61509	0.0418327	0.698761	0.998	4140	tags=50%, list=19%, signal=62%
GO_VESICLE_CYTOSKELETAL_TRAFFICKING	50	-0.424475	-1.6113	0.0225989	0.698011	0.999	1876	tags=24%, list=9%, signal=26%
GO_REGULATION_OF_ORGANELLE_ASSEMBLY	180	-0.340808	-1.60861	0.00739372	0.691989	0.999	3222	tags=26%, list=15%, signal=30%
GO_PEPTIDYL_LYSINE_TRIMETHYLATION	42	-0.454876	-1.60463	0.0251046	0.694055	0.999	7445	tags=60%, list=35%, signal=91%
GO_NEGATIVE_REGULATION_OF_HISTONE_MODIFICATION	40	-0.433689	-1.5969	0.0161943	0.716359	0.999	7786	tags=60%, list=36%, signal=94%
GO_REGULATION_OF_HISTONE_H3_K9_METHYLATION	21	-0.502816	-1.59382	0.0313112	0.713812	0.999	2527	tags=29%, list=12%, signal=32%
GO_CYTOSOLIC_TRANSPORT	152	-0.354899	-1.5904	0.0267176	0.713774	0.999	4298	tags=34%, list=20%, signal=43%
GO_BRAIN_MORPHOGENESIS	30	-0.482549	-1.59005	0.0165441	0.698022	0.999	1664	tags=30%, list=8%, signal=32%
GO_REGULATION_OF_VESICLE_FUSION	30	-0.469414	-1.58896	0.0112994	0.687021	0.999	5132	tags=40%, list=24%, signal=53%
GO_HISTONE_H4_ACETYLATION	64	-0.394448	-1.58582	0.0286299	0.687039	0.999	5175	tags=42%, list=24%, signal=55%
GO_ESTABLISHMENT_OF_MITOTIC_SPINDLE_LOCALIZATION	27	-0.54531	-1.58385	0.0377359	0.681718	0.999	2196	tags=37%, list=10%, signal=41%
GO_NEGATIVE_REGULATION_OF_SYNAPSE_ORGANIZATION	22	-0.47986	-1.57841	0.0198198	0.678164	0.999	814	tags=23%, list=4%, signal=24%
GO_RETROGRADE_AXONAL_TRANSPORT	16	-0.525063	-1.57322	0.0210325	0.688873	0.999	1880	tags=31%, list=9%, signal=34%
GO_VESICLE_CARGO_LOADING	24	-0.56439	-1.57032	0.0487805	0.688631	1	3825	tags=42%, list=18%, signal=51%
GO_OOCYTE_MATURATION	24	-0.490327	-1.56725	0.0318949	0.689072	1	2292	tags=33%, list=11%, signal=37%
GO_UBIQUITIN_DEPENDENT_PROTEIN_CATABOLIC_PROCESS_VIA_THE_MULTIVESICULAR_BODY_SORTING_PATHWAY	21	-0.48817	-1.56653	0.0373626	0.67869	1	4637	tags=43%, list=22%, signal=55%
GO_REGULATION_OF_SYNAPTIC_VESICLE_RECYCLING	26	-0.463992	-1.56406	0.0282258	0.677195	1	1895	tags=27%, list=9%, signal=30%
GO_GLYCOLYTIC_PROCESS	100	-0.366161	-1.55436	0.0280374	0.712147	1	4158	tags=38%, list=19%, signal=47%
GO_REGULATION_OF_SYNAPSE_ASSEMBLY	103	-0.384552	-1.55129	0.0179856	0.700361	1	2887	tags=33%, list=13%, signal=38%
GO_GOLGI_TO_PLASMA_MEMBRANE_TRANSPORT	60	-0.416044	-1.55113	0.0350195	0.688308	1	4747	tags=38%, list=22%, signal=49%
GO_ESTABLISHMENT_OF_CELL_POLARITY	126	-0.361538	-1.54804	0.0244361	0.690374	1	3835	tags=31%, list=18%, signal=37%
GO_REGULATION_OF_MRNA_3_END_PROCESSING	27	-0.451917	-1.54278	0.034	0.690784	1	3845	tags=30%, list=18%, signal=36%
GO_NEGATIVE_REGULATION_OF_PROTEIN_LOCALIZATION_TO_MEMBRANE	29	-0.459107	-1.53905	0.0301318	0.697193	1	4747	tags=34%, list=22%, signal=44%
GO_POSITIVE_REGULATION_OF_MITOTIC_SISTER_CHROMATID_SEGREGATION	17	-0.584532	-1.53264	0.0460922	0.693069	1	2574	tags=41%, list=12%, signal=47%
GO_STEM_CELL_DIVISION	38	-0.410988	-1.53047	0.0232108	0.692052	1	1478	tags=18%, list=7%, signal=20%
GO_PROTEIN_SUMOYLATION	76	-0.366785	-1.52019	0.0414313	0.729742	1	3939	tags=33%, list=18%, signal=40%
GO_PRE_MIRNA_PROCESSING	15	-0.541509	-1.51832	0.044316	0.727512	1	4504	tags=60%, list=21%, signal=76%
GO_MICROTUBULE_POLYMERIZATION	69	-0.381042	-1.51715	0.0343511	0.721616	1	3592	tags=36%, list=17%, signal=43%
GO_POSTSYNAPTIC_NEUROTRANSMITTER_RECEPTOR_INTERNALIZATION	17	-0.499074	-1.51519	0.0418251	0.720128	1	4601	tags=35%, list=21%, signal=45%
GO_HISTONE_H3_K4_METHYLATION	54	-0.397809	-1.51125	0.0332681	0.728097	1	2869	tags=28%, list=13%, signal=32%
GO_MAINTENANCE_OF_CELL_NUMBER	149	-0.325306	-1.50749	0.00925926	0.735398	1	4068	tags=30%, list=19%, signal=36%
GO_REGULATION_OF_VACUOLE_ORGANIZATION	39	-0.407705	-1.50134	0.0416667	0.74375	1	4380	tags=36%, list=20%, signal=45%
GO_MACROMOLECULE_METHYLATION	286	-0.292532	-1.49981	0.0151515	0.740973	1	3994	tags=27%, list=19%, signal=32%
GO_CORTICAL_CYTOSKELETON_ORGANIZATION	45	-0.432071	-1.49895	0.0466786	0.73508	1	2901	tags=33%, list=14%, signal=38%
GO_NEGATIVE_REGULATION_OF_ORGANELLE_ASSEMBLY	36	-0.377214	-1.48212	0.0211132	0.785574	1	4380	tags=31%, list=20%, signal=38%
GO_NEGATIVE_REGULATION_OF_CELLULAR_PROTEIN_CATABOLIC_PROCESS	79	-0.350754	-1.47953	0.0238532	0.778008	1	4620	tags=33%, list=22%, signal=42%
GO_SYNAPSE_ASSEMBLY	171	-0.341998	-1.46906	0.0242634	0.79056	1	2887	tags=29%, list=13%, signal=34%
GO_NEGATIVE_REGULATION_OF_UBIQUITIN_DEPENDENT_PROTEIN_CATABOLIC_PROCESS	44	-0.400511	-1.46437	0.0487805	0.775824	1	4620	tags=34%, list=22%, signal=43%
GO_VESICLE_MEDIATED_TRANSPORT_TO_THE_PLASMA_MEMBRANE	92	-0.351758	-1.45886	0.0428016	0.749982	1	4858	tags=38%, list=23%, signal=49%
GO_REGULATION_OF_MICROTUBULE_BASED_PROCESS	205	-0.327311	-1.45455	0.0485075	0.745596	1	4108	tags=30%, list=19%, signal=37%
GO_AXONAL_TRANSPORT	54	-0.368674	-1.45289	0.038961	0.744954	1	1880	tags=22%, list=9%, signal=24%
GO_ENDODERM_DEVELOPMENT	71	-0.379305	-1.44949	0.0388513	0.752338	1	1958	tags=27%, list=9%, signal=29%
GO_ENDOSOMAL_TRANSPORT	215	-0.29863	-1.4391	0.043152	0.739238	1	5064	tags=33%, list=24%, signal=43%

## Sheet: GSEA WHOLE_Overt vs mini
GSEA_WHOLE series: OVERT vs miniGIST Positive ES: enriched in overt GIST; Negative ES: enriched in miniGIST
name (MSigDB)	SIZE	ES	NES	NOM p-val	FDR q-val	FWER p-val	RANK AT MAX	LEADING EDGE
GO_MITOTIC_SPINDLE_ORGANIZATION	103	0.657048	2.37069	0	0.00172577	0.002	2741	tags=48%, list=12%, signal=54%
GO_MICROTUBULE_CYTOSKELETON_ORGANIZATION_INVOLVED_IN_MITOSIS	124	0.620262	2.33018	0	0.00144831	0.003	2741	tags=44%, list=12%, signal=50%
GO_NEGATIVE_REGULATION_OF_CELL_CYCLE_G2_M_PHASE_TRANSITION	100	0.662326	2.19647	0	0.0201344	0.041	2989	tags=57%, list=13%, signal=65%
GO_REGULATION_OF_CELL_CYCLE_G2_M_PHASE_TRANSITION	210	0.578364	2.18297	0	0.0200945	0.049	4021	tags=48%, list=17%, signal=58%
GO_TELOMERE_MAINTENANCE_VIA_TELOMERE_LENGTHENING	79	0.608873	2.17925	0	0.0169007	0.052	4225	tags=51%, list=18%, signal=62%
GO_CELL_CYCLE_G2_M_PHASE_TRANSITION	264	0.545061	2.17643	0	0.0149362	0.052	4042	tags=45%, list=17%, signal=54%
GO_SPINDLE_ORGANIZATION	166	0.555248	2.17167	0	0.0135099	0.054	2741	tags=39%, list=12%, signal=43%
GO_CHROMOSOME_LOCALIZATION	73	0.593445	2.17068	0	0.0121845	0.055	5559	tags=56%, list=24%, signal=73%
GO_NEGATIVE_REGULATION_OF_CELL_CYCLE_PHASE_TRANSITION	240	0.529991	2.1662	0	0.0117784	0.057	2989	tags=42%, list=13%, signal=47%
GO_REGULATION_OF_NUCLEAR_DIVISION	200	0.536601	2.15852	0	0.0120644	0.066	3011	tags=38%, list=13%, signal=43%
GO_MITOTIC_NUCLEAR_DIVISION	275	0.531921	2.11975	0	0.0198295	0.108	3011	tags=38%, list=13%, signal=43%
GO_POSITIVE_REGULATION_OF_TELOMERE_MAINTENANCE_VIA_TELOMERE_LENGTHENING	37	0.706629	2.1193	0	0.0182618	0.109	1430	tags=43%, list=6%, signal=46%
GO_NEGATIVE_REGULATION_OF_CELL_CYCLE_PROCESS	328	0.498406	2.11382	0	0.0179918	0.114	2989	tags=39%, list=13%, signal=44%
GO_SISTER_CHROMATID_SEGREGATION	183	0.579747	2.10992	0.00185529	0.0178959	0.118	3236	tags=44%, list=14%, signal=51%
GO_REGULATION_OF_SPINDLE_ORGANIZATION	41	0.618124	2.10887	0.0018622	0.0171014	0.12	2741	tags=39%, list=12%, signal=44%
GO_METAPHASE_PLATE_CONGRESSION	57	0.614537	2.10761	0	0.0162977	0.122	5550	tags=60%, list=24%, signal=78%
GO_RNA_DEPENDENT_DNA_BIOSYNTHETIC_PROCESS	71	0.607691	2.10576	0	0.0156178	0.123	4225	tags=52%, list=18%, signal=63%
GO_REGULATION_OF_CHROMOSOME_SEGREGATION	98	0.624076	2.10461	0	0.0150991	0.126	3218	tags=49%, list=14%, signal=57%
GO_MITOTIC_CELL_CYCLE_CHECKPOINT	161	0.542704	2.09817	0	0.0156867	0.133	2751	tags=40%, list=12%, signal=45%
GO_ANTIGEN_PROCESSING_AND_PRESENTATION_OF_PEPTIDE_ANTIGEN	183	0.616709	2.09488	0	0.0154319	0.136	4127	tags=54%, list=18%, signal=65%
GO_MITOTIC_SPINDLE_ASSEMBLY	53	0.645261	2.09016	0.0019084	0.0162755	0.144	2741	tags=45%, list=12%, signal=51%
GO_MITOTIC_METAPHASE_PLATE_CONGRESSION	44	0.667509	2.08922	0	0.0156599	0.145	5550	tags=64%, list=24%, signal=83%
GO_REGULATION_OF_CHROMOSOME_SEPARATION	59	0.664495	2.08861	0	0.014979	0.145	2997	tags=54%, list=13%, signal=62%
GO_TOXIN_TRANSPORT	39	0.624108	2.08778	0.00185185	0.0144555	0.145	1430	tags=31%, list=6%, signal=33%
GO_REGULATION_OF_TELOMERE_MAINTENANCE_VIA_TELOMERE_LENGTHENING	58	0.59803	2.08476	0	0.0147396	0.153	3860	tags=45%, list=16%, signal=54%
GO_POSITIVE_REGULATION_OF_TELOMERE_MAINTENANCE	48	0.66019	2.08272	0	0.0146051	0.154	3218	tags=50%, list=14%, signal=58%
GO_CELL_CYCLE_CHECKPOINT	211	0.520033	2.08194	0	0.0143406	0.156	2751	tags=36%, list=12%, signal=41%
GO_PROTEIN_LOCALIZATION_TO_CHROMOSOME	81	0.639221	2.07622	0.00190476	0.0153382	0.167	3930	tags=54%, list=17%, signal=65%
GO_REGULATION_OF_CELLULAR_AMINO_ACID_METABOLIC_PROCESS	58	0.729479	2.07468	0.00374532	0.015133	0.168	3484	tags=60%, list=15%, signal=71%
GO_RECOMBINATIONAL_REPAIR	121	0.546021	2.06439	0.00188679	0.0164604	0.18	4052	tags=46%, list=17%, signal=56%
GO_MITOTIC_SISTER_CHROMATID_SEGREGATION	147	0.587753	2.06365	0.00186567	0.0160786	0.183	3236	tags=46%, list=14%, signal=53%
GO_REGULATION_OF_CELLULAR_AMINE_METABOLIC_PROCESS	77	0.6472	2.0636	0.003663	0.0156122	0.184	3484	tags=51%, list=15%, signal=59%
GO_DNA_BIOSYNTHETIC_PROCESS	185	0.486006	2.06338	0	0.0152169	0.186	3723	tags=37%, list=16%, signal=43%
GO_NEGATIVE_REGULATION_OF_MITOTIC_CELL_CYCLE	309	0.474164	2.06211	0	0.0148882	0.186	2989	tags=36%, list=13%, signal=41%
GO_DNA_REPLICATION	266	0.522818	2.06143	0.00356506	0.0147577	0.188	3058	tags=38%, list=13%, signal=44%
GO_METAPHASE_ANAPHASE_TRANSITION_OF_CELL_CYCLE	54	0.669298	2.06011	0	0.0144609	0.189	2997	tags=56%, list=13%, signal=64%
GO_LOW_DENSITY_LIPOPROTEIN_RECEPTOR_PARTICLE_METABOLIC_PROCESS	22	0.689054	2.05885	0	0.0142914	0.191	2069	tags=45%, list=9%, signal=50%
GO_ANTIGEN_PROCESSING_AND_PRESENTATION	216	0.577177	2.05403	0	0.014768	0.197	4021	tags=48%, list=17%, signal=58%
GO_CHROMOSOME_SEGREGATION	304	0.523803	2.05367	0.00187266	0.0145247	0.197	3236	tags=39%, list=14%, signal=44%
GO_ORGANELLE_FISSION	442	0.480919	2.05096	0	0.0145953	0.202	3236	tags=35%, list=14%, signal=40%
GO_REGULATION_OF_CELL_CYCLE_PHASE_TRANSITION	442	0.467236	2.04883	0	0.0146211	0.206	2997	tags=34%, list=13%, signal=38%
GO_DNA_DAMAGE_RESPONSE_DETECTION_OF_DNA_DAMAGE	38	0.715121	2.0408	0	0.0161093	0.219	3216	tags=61%, list=14%, signal=70%
GO_ANTIGEN_PROCESSING_AND_PRESENTATION_OF_PEPTIDE_OR_POLYSACCHARIDE_ANTIGEN_VIA_MHC_CLASS_II	98	0.572097	2.04079	0	0.0157558	0.219	4127	tags=49%, list=18%, signal=59%
GO_REGULATION_OF_DNA_BIOSYNTHETIC_PROCESS	103	0.495466	2.04009	0	0.0154806	0.219	3983	tags=37%, list=17%, signal=44%
GO_HEMATOPOIETIC_STEM_CELL_DIFFERENTIATION	76	0.601426	2.03831	0.00193424	0.0155446	0.224	3484	tags=49%, list=15%, signal=57%
GO_ATTACHMENT_OF_SPINDLE_MICROTUBULES_TO_KINETOCHORE	32	0.689948	2.03594	0.00191205	0.0156951	0.227	2108	tags=47%, list=9%, signal=51%
GO_POSITIVE_REGULATION_OF_DNA_BIOSYNTHETIC_PROCESS	66	0.565326	2.0349	0.00191205	0.0155639	0.228	1999	tags=33%, list=9%, signal=36%
GO_REGULATION_OF_TELOMERE_MAINTENANCE	75	0.555292	2.03333	0.0040568	0.0157531	0.23	3860	tags=44%, list=16%, signal=53%
GO_ERROR_FREE_TRANSLESION_SYNTHESIS	19	0.81479	2.03135	0	0.0158889	0.237	1322	tags=68%, list=6%, signal=72%
GO_CHROMOSOME_SEPARATION	86	0.595722	2.03099	0.00184162	0.0156483	0.238	3528	tags=49%, list=15%, signal=57%
GO_NUCLEOTIDE_EXCISION_REPAIR_DNA_GAP_FILLING	23	0.775339	2.03085	0	0.0153988	0.238	2217	tags=61%, list=9%, signal=67%
GO_REGULATION_OF_SISTER_CHROMATID_SEGREGATION	77	0.613235	2.02963	0	0.0154318	0.24	3218	tags=49%, list=14%, signal=57%
GO_INTERSTRAND_CROSS_LINK_REPAIR	51	0.58086	2.02914	0	0.0151886	0.24	3528	tags=47%, list=15%, signal=55%
GO_PROTEIN_LOCALIZATION_TO_CHROMOSOME_TELOMERIC_REGION	28	0.754335	2.02626	0	0.0156295	0.248	3723	tags=68%, list=16%, signal=81%
GO_ESTABLISHMENT_OF_PROTEIN_LOCALIZATION_TO_TELOMERE	18	0.848698	2.02608	0	0.015417	0.249	2205	tags=72%, list=9%, signal=80%
GO_BLASTOCYST_GROWTH	18	0.700805	2.02496	0	0.0153769	0.253	2742	tags=56%, list=12%, signal=63%
GO_TELOMERE_ORGANIZATION	166	0.561261	2.02196	0	0.0158821	0.268	4225	tags=49%, list=18%, signal=59%
GO_ANTIGEN_PROCESSING_AND_PRESENTATION_OF_PEPTIDE_ANTIGEN_VIA_MHC_CLASS_I	94	0.675686	2.02012	0.00557621	0.016052	0.272	4021	tags=61%, list=17%, signal=73%
GO_NUCLEAR_CHROMOSOME_SEGREGATION	252	0.524703	2.01903	0.00187266	0.0158813	0.273	3236	tags=40%, list=14%, signal=46%
GO_ANAPHASE_PROMOTING_COMPLEX_DEPENDENT_CATABOLIC_PROCESS	80	0.716808	2.01879	0.0019084	0.0156683	0.275	2696	tags=63%, list=12%, signal=70%
GO_PROTEIN_DNA_COMPLEX_SUBUNIT_ORGANIZATION	255	0.562469	2.01442	0	0.0164399	0.29	3359	tags=45%, list=14%, signal=52%
GO_MITOTIC_RECOMBINATION	24	0.657138	2.01062	0.00186916	0.0170395	0.298	3649	tags=58%, list=16%, signal=69%
GO_SPINDLE_LOCALIZATION	41	0.576314	2.00387	0	0.0185282	0.318	3613	tags=41%, list=15%, signal=49%
GO_DNA_CONFORMATION_CHANGE	273	0.557111	1.99567	0.00184843	0.0202871	0.337	3508	tags=47%, list=15%, signal=54%
GO_REGULATION_OF_TRANSCRIPTION_INVOLVED_IN_G1_S_TRANSITION_OF_MITOTIC_CELL_CYCLE	28	0.665529	1.99368	0	0.0204044	0.342	2569	tags=50%, list=11%, signal=56%
GO_REGULATION_OF_CENTROSOME_CYCLE	57	0.51974	1.99304	0	0.0203152	0.344	6125	tags=56%, list=26%, signal=76%
GO_DOUBLE_STRAND_BREAK_REPAIR	229	0.485843	1.99191	0.00188324	0.0203399	0.348	4052	tags=41%, list=17%, signal=49%
GO_REGULATION_OF_TRANSCRIPTION_FROM_RNA_POLYMERASE_II_PROMOTER_IN_RESPONSE_TO_HYPOXIA	75	0.651673	1.99031	0.00974659	0.0206817	0.358	2984	tags=52%, list=13%, signal=59%
GO_MITOTIC_G2_M_TRANSITION_CHECKPOINT	30	0.622354	1.98907	0.0056391	0.0206783	0.358	4214	tags=60%, list=18%, signal=73%
GO_ANTIGEN_PROCESSING_AND_PRESENTATION_OF_EXOGENOUS_PEPTIDE_ANTIGEN_VIA_MHC_CLASS_I	78	0.688717	1.9885	0.00747664	0.0204556	0.358	3712	tags=62%, list=16%, signal=73%
GO_REGULATION_OF_TELOMERASE_ACTIVITY	47	0.560093	1.98746	0.00189753	0.0202435	0.358	3983	tags=43%, list=17%, signal=51%
GO_PROTEIN_FOLDING	211	0.543517	1.9872	0.00197239	0.0200405	0.359	3526	tags=42%, list=15%, signal=49%
GO_SCF_DEPENDENT_PROTEASOMAL_UBIQUITIN_DEPENDENT_PROTEIN_CATABOLIC_PROCESS	88	0.584669	1.9869	0.00952381	0.0198408	0.359	3484	tags=45%, list=15%, signal=53%
GO_SPINDLE_ASSEMBLY	105	0.521391	1.9863	0.00190476	0.0196924	0.359	2741	tags=35%, list=12%, signal=40%
GO_DNA_INTEGRITY_CHECKPOINT	155	0.501198	1.98589	0.00572519	0.019673	0.366	2751	tags=35%, list=12%, signal=40%
GO_REGULATION_OF_HEMATOPOIETIC_PROGENITOR_CELL_DIFFERENTIATION	80	0.569163	1.98521	0.00585938	0.0197018	0.367	3203	tags=45%, list=14%, signal=52%
GO_HEMATOPOIETIC_PROGENITOR_CELL_DIFFERENTIATION	156	0.462192	1.98405	0.00186567	0.0197965	0.37	3203	tags=32%, list=14%, signal=37%
GO_NEGATIVE_REGULATION_OF_METAPHASE_ANAPHASE_TRANSITION_OF_CELL_CYCLE	35	0.669097	1.98214	0	0.0201244	0.378	2934	tags=54%, list=13%, signal=62%
GO_MITOTIC_DNA_INTEGRITY_CHECKPOINT	105	0.518032	1.97221	0.00373134	0.0221311	0.408	2989	tags=40%, list=13%, signal=46%
GO_NCRNA_EXPORT_FROM_NUCLEUS	39	0.669406	1.97051	0.00406504	0.0222847	0.411	3720	tags=46%, list=16%, signal=55%
GO_TELOMERASE_RNA_LOCALIZATION	19	0.839236	1.96678	0	0.0229632	0.42	1430	tags=68%, list=6%, signal=73%
GO_AMINE_METABOLIC_PROCESS	128	0.514027	1.96537	0.00181488	0.022995	0.422	3484	tags=36%, list=15%, signal=42%
GO_ERROR_PRONE_TRANSLESION_SYNTHESIS	20	0.737075	1.95935	0	0.0245426	0.433	1322	tags=60%, list=6%, signal=64%
GO_DNA_SYNTHESIS_INVOLVED_IN_DNA_REPAIR	51	0.562467	1.95625	0.00183486	0.0251967	0.448	2217	tags=37%, list=9%, signal=41%
GO_POSTREPLICATION_REPAIR	51	0.562231	1.95547	0.00746269	0.025023	0.45	2361	tags=43%, list=10%, signal=48%
GO_NEGATIVE_REGULATION_OF_CHROMOSOME_SEGREGATION	42	0.642308	1.95207	0	0.0256543	0.46	2934	tags=50%, list=13%, signal=57%
GO_INNATE_IMMUNE_RESPONSE_ACTIVATING_CELL_SURFACE_RECEPTOR_SIGNALING_PATHWAY	112	0.539464	1.95096	0.00367647	0.0257796	0.462	2389	tags=33%, list=10%, signal=37%
GO_REGULATION_OF_MICROTUBULE_BASED_PROCESS	207	0.411896	1.94628	0	0.0269594	0.477	2853	tags=26%, list=12%, signal=29%
GO_NEGATIVE_REGULATION_OF_DNA_REPLICATION	38	0.627284	1.94596	0.00366972	0.0267544	0.478	3652	tags=55%, list=16%, signal=65%
GO_DNA_PACKAGING	179	0.586854	1.94203	0.00555556	0.0276687	0.488	3508	tags=50%, list=15%, signal=58%
GO_POSITIVE_REGULATION_OF_TELOMERASE_ACTIVITY	36	0.585168	1.93569	0.0056926	0.0294491	0.506	3288	tags=42%, list=14%, signal=48%
GO_POSITIVE_REGULATION_OF_CHROMOSOME_ORGANIZATION	164	0.473085	1.9341	0.00381679	0.0297471	0.514	3989	tags=35%, list=17%, signal=42%
GO_CHROMATIN_ASSEMBLY	141	0.624506	1.9322	0.00573614	0.0300629	0.519	3315	tags=52%, list=14%, signal=60%
GO_REGULATION_OF_CENTROSOME_DUPLICATION	42	0.49793	1.93056	0.00188324	0.0304885	0.529	6125	tags=52%, list=26%, signal=71%
GO_TRNA_TRANSPORT	36	0.656012	1.93028	0.0040404	0.0303186	0.53	3839	tags=42%, list=16%, signal=50%
GO_RRNA_METABOLIC_PROCESS	206	0.555094	1.92873	0.00604839	0.0306934	0.536	3569	tags=42%, list=15%, signal=49%
GO_REGULATION_OF_STEM_CELL_DIFFERENTIATION	107	0.497846	1.92851	0.0056391	0.030418	0.536	3203	tags=36%, list=14%, signal=41%
GO_BLASTOCYST_DEVELOPMENT	95	0.451278	1.92763	0	0.0304181	0.537	3748	tags=34%, list=16%, signal=40%
GO_PROTEIN_LOCALIZATION_TO_KINETOCHORE	17	0.760566	1.92595	0.00189753	0.0307914	0.541	2832	tags=65%, list=12%, signal=74%
GO_POSITIVE_REGULATION_OF_CHROMOSOME_SEGREGATION	28	0.658962	1.92575	0.00371747	0.0305401	0.541	2997	tags=50%, list=13%, signal=57%
GO_CELLULAR_AMINO_ACID_METABOLIC_PROCESS	280	0.476184	1.9223	0	0.0315188	0.548	3509	tags=33%, list=15%, signal=38%
GO_TRANSLESION_SYNTHESIS	41	0.584198	1.92037	0.00189394	0.0318854	0.553	1322	tags=37%, list=6%, signal=39%
GO_AMINO_ACID_ACTIVATION	49	0.633457	1.91972	0.00195695	0.0318612	0.556	3105	tags=45%, list=13%, signal=52%
GO_CELL_CYCLE_DNA_REPLICATION	65	0.616178	1.9177	0.00742115	0.032328	0.563	3652	tags=55%, list=16%, signal=65%
GO_DNA_DEPENDENT_DNA_REPLICATION	145	0.547784	1.91202	0.0127042	0.0343298	0.587	3652	tags=45%, list=16%, signal=53%
GO_NEGATIVE_REGULATION_OF_NUCLEAR_DIVISION	56	0.568986	1.91183	0.00541516	0.0340833	0.587	4140	tags=50%, list=18%, signal=61%
GO_RIBOSOME_BIOGENESIS	278	0.541798	1.91159	0.00596422	0.0338083	0.588	3645	tags=42%, list=16%, signal=49%
GO_MEIOTIC_CELL_CYCLE_PROCESS	176	0.50945	1.91018	0.0107527	0.0339306	0.592	3806	tags=41%, list=16%, signal=48%
GO_REGULATION_OF_CELL_CYCLE_CHECKPOINT	31	0.590123	1.9089	0.00194175	0.0340853	0.594	2108	tags=39%, list=9%, signal=42%
GO_CHROMATIN_ASSEMBLY_OR_DISASSEMBLY	166	0.590086	1.90833	0.00759013	0.0340033	0.596	3315	tags=46%, list=14%, signal=54%
GO_MEIOTIC_CELL_CYCLE	234	0.484674	1.90832	0.00539568	0.033697	0.596	3806	tags=39%, list=16%, signal=46%
GO_CENTROMERE_COMPLEX_ASSEMBLY	52	0.632769	1.90776	0	0.033652	0.597	3315	tags=56%, list=14%, signal=65%
GO_NON_RECOMBINATIONAL_REPAIR	90	0.518358	1.9067	0	0.0337345	0.602	4866	tags=46%, list=21%, signal=57%
GO_FC_EPSILON_RECEPTOR_SIGNALING_PATHWAY	110	0.516363	1.90595	0.00759013	0.0337897	0.605	2990	tags=36%, list=13%, signal=41%
GO_RIBONUCLEOPROTEIN_COMPLEX_BIOGENESIS	440	0.497596	1.90302	0.00813008	0.0346711	0.618	3569	tags=38%, list=15%, signal=44%
GO_NUCLEOTIDE_EXCISION_REPAIR_DNA_INCISION	39	0.614846	1.90293	0.00992064	0.034387	0.618	2217	tags=44%, list=9%, signal=48%
GO_NUCLEOTIDE_EXCISION_REPAIR_DNA_DAMAGE_RECOGNITION	23	0.732091	1.89797	0.00613497	0.0361745	0.632	3202	tags=61%, list=14%, signal=70%
GO_INTERLEUKIN_1_MEDIATED_SIGNALING_PATHWAY	98	0.544771	1.89738	0.0095057	0.0360856	0.634	3040	tags=41%, list=13%, signal=47%
GO_HISTONE_EXCHANGE	53	0.626353	1.89661	0	0.0360758	0.637	5146	tags=68%, list=22%, signal=87%
GO_POSITIVE_REGULATION_OF_VIRAL_LIFE_CYCLE	59	0.516219	1.8942	0.00392157	0.0367762	0.642	4722	tags=51%, list=20%, signal=64%
GO_ESTABLISHMENT_OF_PROTEIN_LOCALIZATION_TO_CHROMOSOME	27	0.739617	1.89238	0	0.0371336	0.645	2205	tags=56%, list=9%, signal=61%
GO_REGULATION_OF_DOUBLE_STRAND_BREAK_REPAIR_VIA_HOMOLOGOUS_RECOMBINATION	42	0.575377	1.89195	0.00578035	0.0369849	0.647	5700	tags=55%, list=24%, signal=72%
GO_REGULATION_OF_DNA_TEMPLATED_TRANSCRIPTION_IN_RESPONSE_TO_STRESS	118	0.533697	1.8907	0.00775194	0.0371229	0.648	2984	tags=39%, list=13%, signal=44%
GO_DNA_REPLICATION_CHECKPOINT	16	0.715594	1.89016	0.00756144	0.0370533	0.651	3652	tags=69%, list=16%, signal=81%
GO_GLOBAL_GENOME_NUCLEOTIDE_EXCISION_REPAIR	26	0.642412	1.88452	0.0121951	0.039081	0.662	4257	tags=54%, list=18%, signal=66%
GO_CHROMATIN_REMODELING_AT_CENTROMERE	44	0.672015	1.88178	0.0037594	0.0400045	0.67	6329	tags=82%, list=27%, signal=112%
GO_NUCLEOSOME_ORGANIZATION	156	0.585335	1.87955	0.00760456	0.0406129	0.672	3359	tags=48%, list=14%, signal=56%
GO_TETRAPYRROLE_BIOSYNTHETIC_PROCESS	28	0.558851	1.87908	0.0056391	0.0404639	0.673	2826	tags=36%, list=12%, signal=41%
GO_NEGATIVE_REGULATION_OF_DNA_DEPENDENT_DNA_REPLICATION	25	0.678037	1.87858	0.00910747	0.0403515	0.675	3652	tags=64%, list=16%, signal=76%
GO_DNA_DAMAGE_RESPONSE_SIGNAL_TRANSDUCTION_RESULTING_IN_TRANSCRIPTION	17	0.669536	1.87679	0.00546448	0.0407654	0.676	4470	tags=59%, list=19%, signal=73%
GO_POSITIVE_REGULATION_OF_TELOMERASE_RNA_LOCALIZATION_TO_CAJAL_BODY	15	0.878707	1.87537	0.002	0.0410159	0.68	1430	tags=80%, list=6%, signal=85%
GO_REGULATION_OF_DNA_RECOMBINATION	97	0.490516	1.87471	0.00927644	0.0409364	0.68	6010	tags=49%, list=26%, signal=66%
GO_MEIOTIC_CHROMOSOME_SEGREGATION	83	0.547729	1.87427	0.0108893	0.0408138	0.681	3722	tags=46%, list=16%, signal=54%
GO_NUCLEOTIDE_EXCISION_REPAIR	108	0.500921	1.86678	0.00582524	0.0439659	0.695	4515	tags=43%, list=19%, signal=53%
GO_DNA_REPLICATION_INDEPENDENT_NUCLEOSOME_ORGANIZATION	52	0.635405	1.86539	0.00373832	0.0441873	0.697	6329	tags=71%, list=27%, signal=97%
GO_PROTEIN_LOCALIZATION_TO_CHROMOSOME_CENTROMERIC_REGION	22	0.716704	1.86482	0.00573614	0.0440874	0.698	2832	tags=59%, list=12%, signal=67%
GO_TRNA_METABOLIC_PROCESS	177	0.474464	1.86274	0.0040404	0.0448666	0.703	3203	tags=32%, list=14%, signal=37%
GO_PROTEASOMAL_UBIQUITIN_INDEPENDENT_PROTEIN_CATABOLIC_PROCESS	22	0.784167	1.8609	0.00389105	0.0452728	0.709	2696	tags=68%, list=12%, signal=77%
GO_REGULATION_OF_SPINDLE_ASSEMBLY	27	0.614802	1.86084	0.0177165	0.0449536	0.709	2741	tags=37%, list=12%, signal=42%
GO_RNA_LOCALIZATION	223	0.462867	1.86052	0.00790514	0.0447477	0.709	4225	tags=36%, list=18%, signal=44%
GO_DNA_GEOMETRIC_CHANGE	93	0.537478	1.8603	0.00982318	0.0445041	0.709	3312	tags=43%, list=14%, signal=50%
GO_REGULATION_OF_DNA_DEPENDENT_DNA_REPLICATION	51	0.579342	1.8598	0.0108303	0.0444806	0.71	3652	tags=51%, list=16%, signal=60%
GO_POSITIVE_REGULATION_OF_DNA_METABOLIC_PROCESS	152	0.440384	1.85885	0.00378788	0.0446334	0.71	6284	tags=44%, list=27%, signal=60%
GO_G0_TO_G1_TRANSITION	42	0.559144	1.85837	0.00391389	0.0445413	0.712	3201	tags=45%, list=14%, signal=52%
GO_REGULATION_OF_CHROMOSOME_ORGANIZATION	321	0.423474	1.85369	0.00567108	0.0465652	0.73	4464	tags=35%, list=19%, signal=42%
GO_RIBOSOMAL_SMALL_SUBUNIT_BIOGENESIS	63	0.641326	1.85339	0.01	0.0464122	0.73	3551	tags=56%, list=15%, signal=65%
GO_MITOTIC_CYTOKINESIS	68	0.506177	1.85166	0	0.0470601	0.735	5550	tags=50%, list=24%, signal=65%
GO_CYTOSKELETON_DEPENDENT_CYTOKINESIS	83	0.490601	1.85023	0	0.0473691	0.737	5628	tags=48%, list=24%, signal=63%
GO_NUCLEOTIDE_SUGAR_BIOSYNTHETIC_PROCESS	22	0.624005	1.84977	0.00761905	0.0472217	0.738	3452	tags=45%, list=15%, signal=53%
GO_G1_DNA_DAMAGE_CHECKPOINT	63	0.516136	1.84903	0.00553506	0.0473348	0.738	2703	tags=35%, list=12%, signal=39%
GO_MATURATION_OF_SSU_RRNA	44	0.647982	1.84739	0.0136719	0.0478388	0.741	3551	tags=55%, list=15%, signal=64%
GO_POSITIVE_REGULATION_OF_NUCLEOBASE_CONTAINING_COMPOUND_METABOLIC_PROCESS	223	0.4214	1.84382	0.00190476	0.0496711	0.753	5148	tags=37%, list=22%, signal=47%
GO_NCRNA_METABOLIC_PROCESS	441	0.463845	1.8438	0.01	0.0493636	0.753	4663	tags=39%, list=20%, signal=48%
GO_T_CELL_RECEPTOR_SIGNALING_PATHWAY	191	0.495847	1.84144	0.00373832	0.050219	0.761	4075	tags=38%, list=17%, signal=46%
GO_REGULATION_OF_MRNA_CATABOLIC_PROCESS	190	0.447275	1.84105	0.00594059	0.0500816	0.762	3565	tags=34%, list=15%, signal=40%
GO_RESPONSE_TO_INTERLEUKIN_12	48	0.553633	1.83899	0.00711744	0.0508349	0.765	5376	tags=50%, list=23%, signal=65%
GO_PROTEIN_REFOLDING	34	0.581732	1.83872	0.0177165	0.0506979	0.766	3526	tags=47%, list=15%, signal=55%
GO_PSEUDOURIDINE_SYNTHESIS	17	0.632932	1.83856	0.00386847	0.0504878	0.766	4302	tags=53%, list=18%, signal=65%
GO_RRNA_MODIFICATION	35	0.569862	1.83598	0.00390625	0.0515361	0.77	4302	tags=46%, list=18%, signal=56%
GO_ATP_DEPENDENT_CHROMATIN_REMODELING	76	0.558614	1.83229	0.0114286	0.0532681	0.777	5146	tags=58%, list=22%, signal=74%
GO_NUCLEUS_ORGANIZATION	122	0.418459	1.8315	0.0038835	0.0534183	0.779	4722	tags=36%, list=20%, signal=45%
GO_MITOTIC_CYTOKINETIC_PROCESS	23	0.670998	1.82808	0.0060241	0.0549135	0.783	5550	tags=65%, list=24%, signal=85%
GO_MIDBODY_ABSCISSION	17	0.704394	1.82731	0.00394477	0.0550456	0.783	5550	tags=71%, list=24%, signal=92%
GO_NUCLEOTIDE_EXCISION_REPAIR_DNA_DUPLEX_UNWINDING	22	0.65734	1.82637	0.0120724	0.0553436	0.784	6457	tags=73%, list=28%, signal=100%
GO_MICROTUBULE_ORGANIZING_CENTER_ORGANIZATION	132	0.443631	1.8247	0.00575816	0.0560459	0.79	6125	tags=45%, list=26%, signal=61%
GO_RNA_CATABOLIC_PROCESS	380	0.459232	1.82467	0.0273438	0.055742	0.79	3565	tags=35%, list=15%, signal=40%
GO_REGULATION_OF_MITOTIC_SPINDLE_ASSEMBLY	20	0.67499	1.82445	0.015748	0.0555254	0.79	2741	tags=45%, list=12%, signal=51%
GO_NUCLEAR_TRANSCRIBED_MRNA_CATABOLIC_PROCESS_EXONUCLEOLYTIC	35	0.559106	1.82388	0.0145228	0.0554923	0.792	3421	tags=34%, list=15%, signal=40%
GO_REGULATION_OF_SIGNAL_TRANSDUCTION_BY_P53_CLASS_MEDIATOR	176	0.440272	1.82256	0.00188679	0.0557846	0.796	3569	tags=35%, list=15%, signal=41%
GO_PURINE_NUCLEOSIDE_BIOSYNTHETIC_PROCESS	22	0.596358	1.82131	0.00743494	0.0562229	0.798	4071	tags=41%, list=17%, signal=49%
GO_POSITIVE_REGULATION_OF_CANONICAL_WNT_SIGNALING_PATHWAY	139	0.449174	1.8206	0.00925926	0.0562911	0.801	2984	tags=29%, list=13%, signal=33%
GO_PURINE_NUCLEOSIDE_MONOPHOSPHATE_BIOSYNTHETIC_PROCESS	20	0.656884	1.82032	0.00361011	0.0561088	0.802	1573	tags=40%, list=7%, signal=43%
GO_KINETOCHORE_ORGANIZATION	21	0.662646	1.81896	0.0260223	0.0565988	0.809	2108	tags=48%, list=9%, signal=52%
GO_DE_NOVO_PROTEIN_FOLDING	40	0.553548	1.81886	0.0077821	0.0562806	0.809	1484	tags=33%, list=6%, signal=35%
GO_REGULATION_OF_CELLULAR_RESPIRATION	27	0.578094	1.81804	0.00373134	0.0564858	0.809	3577	tags=41%, list=15%, signal=48%
GO_REGULATION_OF_TELOMERE_CAPPING	26	0.550211	1.81534	0.00578035	0.057639	0.815	3649	tags=38%, list=16%, signal=46%
GO_DNA_REPLICATION_INITIATION	37	0.633436	1.81403	0.0239411	0.0580793	0.817	2738	tags=49%, list=12%, signal=55%
GO_POSITIVE_REGULATION_OF_CELL_CYCLE_PROCESS	272	0.40625	1.81249	0.00915751	0.0586642	0.818	2997	tags=28%, list=13%, signal=32%
GO_TRANSPORT_OF_VIRUS	58	0.520671	1.81051	0.014433	0.0594385	0.819	3720	tags=36%, list=16%, signal=43%
GO_NEGATIVE_REGULATION_OF_DNA_RECOMBINATION	41	0.528443	1.81007	0.0109091	0.0594284	0.82	5700	tags=51%, list=24%, signal=68%
GO_CELLULAR_RESPONSE_TO_HEAT	129	0.467661	1.80996	0.0116732	0.0591277	0.82	3983	tags=33%, list=17%, signal=40%
GO_TELOMERE_MAINTENANCE_VIA_SEMI_CONSERVATIVE_REPLICATION	28	0.663247	1.80991	0.00744879	0.0588311	0.82	2217	tags=50%, list=9%, signal=55%
GO_REGULATION_OF_DNA_METABOLIC_PROCESS	276	0.39391	1.80947	0.0056391	0.0587427	0.821	6284	tags=43%, list=27%, signal=58%
GO_REGULATION_OF_ESTABLISHMENT_OF_PLANAR_POLARITY	107	0.509277	1.80828	0.0115163	0.0591155	0.822	3484	tags=35%, list=15%, signal=40%
GO_CENTROSOME_DUPLICATION	66	0.457674	1.80655	0.00384615	0.0597943	0.829	6125	tags=52%, list=26%, signal=70%
GO_DNA_RECOMBINATION	267	0.426088	1.8062	0.0110906	0.059697	0.83	4052	tags=34%, list=17%, signal=40%
GO_HISTONE_MONOUBIQUITINATION	29	0.555533	1.80562	0.0153551	0.0596815	0.831	6003	tags=59%, list=26%, signal=79%
GO_TELOMERE_MAINTENANCE_VIA_RECOMBINATION	15	0.640331	1.80553	0.00749064	0.0594585	0.831	3649	tags=60%, list=16%, signal=71%
GO_NCRNA_PROCESSING	364	0.460172	1.804	0.0179283	0.059873	0.831	3332	tags=33%, list=14%, signal=38%
GO_KINETOCHORE_ASSEMBLY	16	0.665239	1.80383	0.0226415	0.0596496	0.831	771	tags=38%, list=3%, signal=39%
GO_RESPONSE_TO_X_RAY	31	0.541626	1.80287	0.00380952	0.0598722	0.834	3346	tags=35%, list=14%, signal=41%
GO_REGULATION_OF_DNA_REPLICATION	105	0.480567	1.80158	0.0148148	0.0603092	0.837	4464	tags=43%, list=19%, signal=53%
GO_SIGNAL_TRANSDUCTION_BY_P53_CLASS_MEDIATOR	260	0.418126	1.79871	0.00184843	0.0616578	0.847	2786	tags=29%, list=12%, signal=33%
GO_HISTONE_MRNA_METABOLIC_PROCESS	25	0.594474	1.79358	0.0120482	0.0643081	0.856	1596	tags=32%, list=7%, signal=34%
GO_POSITIVE_REGULATION_OF_TELOMERE_CAPPING	17	0.583489	1.793	0.00952381	0.0643755	0.857	2682	tags=35%, list=11%, signal=40%
GO_TELOMERE_CAPPING	50	0.55298	1.79279	0.00968992	0.0642075	0.857	4865	tags=50%, list=21%, signal=63%
GO_RESPONSE_TO_IONIZING_RADIATION	147	0.413993	1.78988	0.00376648	0.0656151	0.861	5269	tags=39%, list=23%, signal=50%
GO_MITOTIC_G2_DNA_DAMAGE_CHECKPOINT	20	0.577694	1.78955	0.0110906	0.0654896	0.861	5106	tags=60%, list=22%, signal=77%
GO_REGULATION_OF_CELLULAR_KETONE_METABOLIC_PROCESS	129	0.445624	1.78928	0.00739372	0.0653054	0.862	3048	tags=30%, list=13%, signal=35%
name (MSigDB)	SIZE	ES	NES	NOM p-val	FDR q-val	FWER p-val	RANK AT MAX	LEADING EDGE
GO_NEGATIVE_REGULATION_OF_CELL_MIGRATION_INVOLVED_IN_SPROUTING_ANGIOGENESIS	27	-0.694762	-2.17006	0	0.0872683	0.063	3637	tags=70%, list=16%, signal=83%
GO_REGULATION_OF_CELL_MIGRATION_INVOLVED_IN_SPROUTING_ANGIOGENESIS	58	-0.632098	-2.1674	0	0.0452772	0.065	3637	tags=55%, list=16%, signal=65%
GO_NEGATIVE_REGULATION_OF_SPROUTING_ANGIOGENESIS	45	-0.662686	-2.16689	0.00207469	0.0308845	0.067	3974	tags=71%, list=17%, signal=85%
GO_NEGATIVE_REGULATION_OF_BLOOD_VESSEL_ENDOTHELIAL_CELL_MIGRATION	49	-0.583284	-2.13539	0	0.0365329	0.103	3637	tags=51%, list=16%, signal=60%
GO_REGULATION_OF_SPROUTING_ANGIOGENESIS	95	-0.542246	-2.09267	0	0.0546938	0.158	3974	tags=51%, list=17%, signal=61%
GO_CELL_MIGRATION_INVOLVED_IN_SPROUTING_ANGIOGENESIS	74	-0.561655	-2.05797	0.00428265	0.0705685	0.228	3637	tags=49%, list=16%, signal=57%
GO_NEGATIVE_REGULATION_OF_FAT_CELL_DIFFERENTIATION	45	-0.554475	-2.00846	0.00211416	0.114148	0.32	4543	tags=49%, list=19%, signal=61%
GO_MIRNA_MEDIATED_INHIBITION_OF_TRANSLATION	37	-0.707067	-2.00323	0.00220264	0.106887	0.33	3262	tags=68%, list=14%, signal=78%
GO_VASCULAR_ENDOTHELIAL_CELL_PROLIFERATION	27	-0.64508	-1.99537	0.00215983	0.105585	0.351	2023	tags=44%, list=9%, signal=49%
GO_NEGATIVE_REGULATION_OF_BLOOD_VESSEL_ENDOTHELIAL_CELL_PROLIFERATION_INVOLVED_IN_SPROUTING_ANGIOGENESIS	15	-0.771555	-1.96437	0.00214592	0.136054	0.433	3262	tags=87%, list=14%, signal=101%
GO_POSITIVE_REGULATION_OF_SMOOTH_MUSCLE_CELL_DIFFERENTIATION	15	-0.660931	-1.95587	0.00211416	0.134898	0.46	4406	tags=53%, list=19%, signal=66%
GO_POSITIVE_REGULATION_OF_EXCITATORY_POSTSYNAPTIC_POTENTIAL	26	-0.612798	-1.95459	0	0.125552	0.464	2741	tags=46%, list=12%, signal=52%
GO_BLOOD_VESSEL_ENDOTHELIAL_CELL_PROLIFERATION_INVOLVED_IN_SPROUTING_ANGIOGENESIS	38	-0.630116	-1.94531	0.00215517	0.129547	0.49	3262	tags=55%, list=14%, signal=64%
GO_SPROUTING_ANGIOGENESIS	140	-0.46151	-1.90905	0.00215983	0.180121	0.603	3974	tags=43%, list=17%, signal=51%
GO_POSITIVE_REGULATION_OF_GLYCOGEN_METABOLIC_PROCESS	16	-0.674686	-1.89394	0	0.197765	0.644	5058	tags=81%, list=22%, signal=104%
GO_REGULATION_OF_SMOOTH_MUSCLE_CELL_DIFFERENTIATION	39	-0.532326	-1.85725	0.00422833	0.268228	0.748	4406	tags=51%, list=19%, signal=63%
GO_REGULATION_OF_RESPIRATORY_GASEOUS_EXCHANGE	21	-0.584872	-1.85504	0.00666667	0.258492	0.755	2603	tags=48%, list=11%, signal=54%
GO_POSITIVE_REGULATION_OF_CELL_MIGRATION_INVOLVED_IN_SPROUTING_ANGIOGENESIS	29	-0.617397	-1.84448	0.00869565	0.270755	0.78	3345	tags=45%, list=14%, signal=52%
GO_GENE_SILENCING_BY_RNA	354	-0.413797	-1.82915	0.00677201	0.297743	0.815	3074	tags=37%, list=13%, signal=42%
GO_CELLULAR_RESPONSE_TO_VASCULAR_ENDOTHELIAL_GROWTH_FACTOR_STIMULUS	62	-0.487235	-1.82217	0.00617284	0.301601	0.822	5508	tags=50%, list=24%, signal=65%
GO_SMOOTH_MUSCLE_CELL_DIFFERENTIATION	64	-0.463118	-1.81893	0	0.29579	0.828	3493	tags=38%, list=15%, signal=44%
GO_NEGATIVE_REGULATION_OF_EPITHELIAL_CELL_MIGRATION	81	-0.426067	-1.80093	0	0.332379	0.856	4529	tags=40%, list=19%, signal=49%
GO_REGULATION_OF_CALCINEURIN_MEDIATED_SIGNALING	34	-0.498443	-1.79756	0	0.327163	0.859	6281	tags=59%, list=27%, signal=80%
GO_NEGATIVE_REGULATION_OF_STRIATED_MUSCLE_CELL_APOPTOTIC_PROCESS	26	-0.574053	-1.79636	0.0154525	0.317431	0.861	2960	tags=38%, list=13%, signal=44%
GO_ENTRAINMENT_OF_CIRCADIAN_CLOCK_BY_PHOTOPERIOD	18	-0.610648	-1.79513	0.00210526	0.307442	0.862	3058	tags=50%, list=13%, signal=57%
GO_PLACENTA_BLOOD_VESSEL_DEVELOPMENT	31	-0.490499	-1.77101	0.00442478	0.365613	0.896	3297	tags=42%, list=14%, signal=49%
GO_NEGATIVE_REGULATION_OF_ENDOTHELIAL_CELL_PROLIFERATION	52	-0.495881	-1.76741	0.00856531	0.363102	0.905	3262	tags=46%, list=14%, signal=54%
GO_REGULATION_OF_EPITHELIAL_CELL_APOPTOTIC_PROCESS	79	-0.444078	-1.74576	0.00884956	0.418968	0.933	2960	tags=33%, list=13%, signal=38%
GO_CALCINEURIN_MEDIATED_SIGNALING	43	-0.474413	-1.745	0.00407332	0.407067	0.933	6511	tags=56%, list=28%, signal=77%
GO_REGULATION_OF_GLOMERULUS_DEVELOPMENT	15	-0.649011	-1.74245	0.00925926	0.401828	0.936	1493	tags=40%, list=6%, signal=43%
GO_POSITIVE_REGULATION_OF_SPROUTING_ANGIOGENESIS	48	-0.477331	-1.73105	0.0153846	0.427134	0.948	3876	tags=40%, list=17%, signal=47%
GO_BLOOD_VESSEL_ENDOTHELIAL_CELL_MIGRATION	137	-0.412181	-1.72817	0.0145228	0.423952	0.951	3760	tags=35%, list=16%, signal=41%
GO_POSITIVE_REGULATION_OF_NEUROLOGICAL_SYSTEM_PROCESS	54	-0.441703	-1.72613	0	0.418046	0.951	2790	tags=33%, list=12%, signal=38%
GO_ENERGY_HOMEOSTASIS	34	-0.444012	-1.72586	0.00226757	0.406795	0.951	3191	tags=35%, list=14%, signal=41%
GO_NEGATIVE_REGULATION_OF_ERK1_AND_ERK2_CASCADE	66	-0.431302	-1.72545	0.00900901	0.396161	0.952	3281	tags=33%, list=14%, signal=39%
GO_GLOMERULAR_EPITHELIAL_CELL_DIFFERENTIATION	17	-0.570381	-1.72311	0.0130719	0.392344	0.955	2052	tags=29%, list=9%, signal=32%
GO_ENTRAINMENT_OF_CIRCADIAN_CLOCK	24	-0.517271	-1.72222	0.00630252	0.384347	0.958	3604	tags=42%, list=15%, signal=49%
GO_FIBROBLAST_MIGRATION	39	-0.446063	-1.71694	0.00647948	0.389518	0.96	3059	tags=33%, list=13%, signal=38%
GO_NEGATIVE_REGULATION_OF_DENDRITE_MORPHOGENESIS	15	-0.605797	-1.7147	0.01	0.386049	0.96	1723	tags=27%, list=7%, signal=29%
GO_POSITIVE_REGULATION_OF_TRANSCRIPTION_OF_NOTCH_RECEPTOR_TARGET	18	-0.582503	-1.70107	0.0224949	0.417812	0.971	3702	tags=56%, list=16%, signal=66%
GO_OXIDATIVE_DEMETHYLATION	16	-0.53761	-1.69058	0.0142276	0.441543	0.978	1575	tags=31%, list=7%, signal=33%
GO_NEGATIVE_REGULATION_OF_VASCULATURE_DEVELOPMENT	141	-0.384019	-1.68723	0.00892857	0.441254	0.98	3998	tags=37%, list=17%, signal=44%
GO_VASCULAR_SMOOTH_MUSCLE_CELL_DIFFERENTIATION	32	-0.501901	-1.68014	0.0215054	0.453184	0.98	3411	tags=41%, list=15%, signal=47%
GO_REGULATION_OF_VASCULAR_SMOOTH_MUSCLE_CELL_DIFFERENTIATION	21	-0.546268	-1.67572	0.0288066	0.456158	0.984	3411	tags=52%, list=15%, signal=61%
GO_REGULATION_OF_FATTY_ACID_OXIDATION	30	-0.514753	-1.67553	0.0337972	0.446662	0.984	4318	tags=47%, list=18%, signal=57%
GO_PHOTOPERIODISM	22	-0.513668	-1.66837	0.0131291	0.460859	0.986	1079	tags=32%, list=5%, signal=33%
GO_PLATELET_DERIVED_GROWTH_FACTOR_RECEPTOR_SIGNALING_PATHWAY	56	-0.445911	-1.65457	0.0204082	0.496516	0.987	5957	tags=50%, list=25%, signal=67%
GO_PHYSIOLOGICAL_CARDIAC_MUSCLE_HYPERTROPHY	30	-0.470353	-1.65295	0.01566	0.491694	0.987	2737	tags=30%, list=12%, signal=34%
GO_ENDOTHELIAL_CELL_APOPTOTIC_PROCESS	60	-0.426402	-1.64997	0.0196937	0.491883	0.988	3641	tags=33%, list=16%, signal=39%
GO_POSITIVE_REGULATION_OF_EPITHELIAL_CELL_APOPTOTIC_PROCESS	35	-0.459748	-1.64031	0.0201342	0.515029	0.992	2631	tags=37%, list=11%, signal=42%
GO_INHIBITORY_POSTSYNAPTIC_POTENTIAL	16	-0.550129	-1.63959	0.0290179	0.50753	0.992	2790	tags=44%, list=12%, signal=50%
GO_PROTEIN_LOCALIZATION_TO_POSTSYNAPTIC_MEMBRANE	42	-0.419761	-1.63416	0.0215983	0.517267	0.993	3861	tags=40%, list=16%, signal=48%
GO_LONG_TERM_MEMORY	33	-0.500416	-1.62939	0.0242826	0.524669	0.993	4694	tags=42%, list=20%, signal=53%
GO_RESPONSE_TO_INTERLEUKIN_6	44	-0.414028	-1.62734	0.0167866	0.52237	0.993	2694	tags=32%, list=12%, signal=36%
GO_REGULATION_OF_MESENCHYMAL_CELL_PROLIFERATION	34	-0.446869	-1.62117	0.0306346	0.535328	0.994	4608	tags=41%, list=20%, signal=51%
GO_STRIATED_MUSCLE_CELL_APOPTOTIC_PROCESS	41	-0.406471	-1.6181	0.0257611	0.536885	0.994	3021	tags=32%, list=13%, signal=36%
GO_GLOMERULAR_MESANGIUM_DEVELOPMENT	15	-0.595056	-1.61384	0.0245536	0.543397	0.994	3360	tags=47%, list=14%, signal=54%
GO_NEGATIVE_REGULATION_OF_LIPID_TRANSPORT	31	-0.454992	-1.61333	0.0178571	0.536111	0.994	2746	tags=39%, list=12%, signal=44%
GO_NEGATIVE_REGULATION_OF_CALCINEURIN_MEDIATED_SIGNALING	15	-0.530856	-1.61293	0.0194553	0.52862	0.994	6828	tags=67%, list=29%, signal=94%
GO_REGULATION_OF_GLYCOGEN_METABOLIC_PROCESS	32	-0.472469	-1.60872	0.03125	0.535545	0.994	5501	tags=53%, list=24%, signal=69%
GO_CELL_MIGRATION_IN_HINDBRAIN	15	-0.580195	-1.60686	0.0333988	0.533952	0.994	4809	tags=67%, list=21%, signal=84%
GO_POSITIVE_REGULATION_OF_GLUCOSE_METABOLIC_PROCESS	22	-0.521285	-1.60252	0.0469388	0.54103	0.994	5058	tags=59%, list=22%, signal=75%
GO_MUSCLE_CELL_DEVELOPMENT	168	-0.337306	-1.59089	0.00448431	0.575592	0.996	4141	tags=30%, list=18%, signal=37%
GO_NEGATIVE_REGULATION_OF_GLUCONEOGENESIS	15	-0.562881	-1.58764	0.0392157	0.578823	0.996	5816	tags=60%, list=25%, signal=80%
GO_EPITHELIAL_CELL_APOPTOTIC_PROCESS	102	-0.382221	-1.58568	0.0197802	0.576998	0.996	3641	tags=32%, list=16%, signal=38%
GO_MYOBLAST_PROLIFERATION	19	-0.489178	-1.57078	0.0218818	0.625791	0.998	3304	tags=32%, list=14%, signal=37%
GO_MUSCLE_CELL_DIFFERENTIATION	336	-0.325098	-1.56305	0.0111359	0.648141	0.998	4154	tags=31%, list=18%, signal=37%
GO_SMOOTH_MUSCLE_TISSUE_DEVELOPMENT	20	-0.503708	-1.55336	0.0405983	0.679594	0.999	4141	tags=45%, list=18%, signal=55%
GO_RESPIRATORY_SYSTEM_PROCESS	27	-0.464789	-1.55041	0.0408602	0.672673	0.999	2539	tags=33%, list=11%, signal=37%
GO_ADHERENS_JUNCTION_ASSEMBLY	89	-0.38665	-1.54137	0.0414079	0.692227	0.999	3641	tags=29%, list=16%, signal=34%
GO_NEGATIVE_REGULATION_OF_LIPID_LOCALIZATION	46	-0.410262	-1.53947	0.0454545	0.681516	0.999	2746	tags=33%, list=12%, signal=37%
GO_CARDIAC_CELL_DEVELOPMENT	84	-0.342693	-1.53806	0.0208333	0.669377	0.999	4141	tags=35%, list=18%, signal=42%
GO_REGULATION_OF_ENDOTHELIAL_CELL_MIGRATION	176	-0.350599	-1.53804	0.034188	0.660767	0.999	3765	tags=31%, list=16%, signal=36%
GO_INOSITOL_PHOSPHATE_MEDIATED_SIGNALING	54	-0.393317	-1.53252	0.0227273	0.667094	0.999	6281	tags=48%, list=27%, signal=66%
GO_ENDOTHELIAL_CELL_PROLIFERATION	160	-0.360147	-1.52475	0.0456522	0.690542	0.999	3021	tags=31%, list=13%, signal=35%
GO_INOSITOL_PHOSPHATE_METABOLIC_PROCESS	46	-0.388561	-1.52253	0.0294118	0.691432	0.999	5456	tags=39%, list=23%, signal=51%
GO_NEGATIVE_REGULATION_OF_BMP_SIGNALING_PATHWAY	49	-0.397241	-1.52132	0.0366599	0.688337	0.999	1612	tags=24%, list=7%, signal=26%
GO_REGULATION_OF_GENE_EXPRESSION_EPIGENETIC	495	-0.328832	-1.50957	0.0366133	0.69537	0.999	3023	tags=30%, list=13%, signal=34%
GO_MUSCLE_ORGAN_DEVELOPMENT	371	-0.306842	-1.5044	0.0199115	0.692725	0.999	5414	tags=37%, list=23%, signal=48%
GO_POSITIVE_REGULATION_OF_CARBOHYDRATE_METABOLIC_PROCESS	62	-0.356769	-1.50125	0.0338266	0.698289	0.999	5058	tags=39%, list=22%, signal=49%
GO_REGULATION_OF_FAT_CELL_DIFFERENTIATION	121	-0.349591	-1.50107	0.0487805	0.691423	0.999	4543	tags=36%, list=19%, signal=44%
GO_NEGATIVE_REGULATION_OF_I_KAPPAB_KINASE_NF_KAPPAB_SIGNALING	45	-0.373323	-1.50016	0.0347826	0.687733	0.999	2249	tags=27%, list=10%, signal=29%
GO_REGULATION_OF_MUSCLE_CELL_DIFFERENTIATION	147	-0.341477	-1.49852	0.0287611	0.665185	0.999	5102	tags=39%, list=22%, signal=49%
GO_ACTOMYOSIN_STRUCTURE_ORGANIZATION	182	-0.322597	-1.48964	0.0284464	0.679361	0.999	4141	tags=32%, list=18%, signal=38%
GO_MAMMARY_GLAND_EPITHELIAL_CELL_DIFFERENTIATION	16	-0.460276	-1.48341	0.049569	0.670682	0.999	6078	tags=50%, list=26%, signal=67%
GO_EPIBOLY	30	-0.405938	-1.46822	0.04158	0.677954	0.999	2549	tags=27%, list=11%, signal=30%
GO_HEART_GROWTH	91	-0.336043	-1.46733	0.041958	0.675671	0.999	4108	tags=30%, list=18%, signal=36%
GO_POSITIVE_REGULATION_OF_CELLULAR_CARBOHYDRATE_METABOLIC_PROCESS	42	-0.372468	-1.44982	0.0473118	0.689311	0.999	5058	tags=43%, list=22%, signal=55%
GO_POSITIVE_REGULATION_OF_SYNAPTIC_TRANSMISSION	161	-0.312465	-1.43294	0.0361174	0.659054	1	4931	tags=36%, list=21%, signal=45%
GO_MUSCLE_HYPERTROPHY	90	-0.31332	-1.40106	0.0494382	0.691943	1	4268	tags=31%, list=18%, signal=38%
GO_SKELETAL_MUSCLE_ORGAN_DEVELOPMENT	163	-0.302928	-1.39785	0.0414847	0.686337	1	5414	tags=36%, list=23%, signal=46%
GO_CARDIAC_MUSCLE_CELL_DIFFERENTIATION	113	-0.296524	-1.38771	0.0481651	0.701037	1	4141	tags=30%, list=18%, signal=36%
name (MSigDB)	SIZE	ES	NES	NOM p-val	FDR q-val	FWER p-val	RANK AT MAX	LEADING EDGE
GO_NEGATIVE_REGULATION_OF_CELL_MIGRATION_INVOLVED_IN_SPROUTING_ANGIOGENESIS	27	-0.694762	-2.17006	0	0.0872683	0.063	3637	tags=70%, list=16%, signal=83%
GO_REGULATION_OF_CELL_MIGRATION_INVOLVED_IN_SPROUTING_ANGIOGENESIS	58	-0.632098	-2.1674	0	0.0452772	0.065	3637	tags=55%, list=16%, signal=65%
GO_NEGATIVE_REGULATION_OF_SPROUTING_ANGIOGENESIS	45	-0.662686	-2.16689	0.00207469	0.0308845	0.067	3974	tags=71%, list=17%, signal=85%
GO_NEGATIVE_REGULATION_OF_BLOOD_VESSEL_ENDOTHELIAL_CELL_MIGRATION	49	-0.583284	-2.13539	0	0.0365329	0.103	3637	tags=51%, list=16%, signal=60%
GO_REGULATION_OF_SPROUTING_ANGIOGENESIS	95	-0.542246	-2.09267	0	0.0546938	0.158	3974	tags=51%, list=17%, signal=61%
GO_CELL_MIGRATION_INVOLVED_IN_SPROUTING_ANGIOGENESIS	74	-0.561655	-2.05797	0.00428265	0.0705685	0.228	3637	tags=49%, list=16%, signal=57%
GO_NEGATIVE_REGULATION_OF_FAT_CELL_DIFFERENTIATION	45	-0.554475	-2.00846	0.00211416	0.114148	0.32	4543	tags=49%, list=19%, signal=61%
GO_MIRNA_MEDIATED_INHIBITION_OF_TRANSLATION	37	-0.707067	-2.00323	0.00220264	0.106887	0.33	3262	tags=68%, list=14%, signal=78%
GO_VASCULAR_ENDOTHELIAL_CELL_PROLIFERATION	27	-0.64508	-1.99537	0.00215983	0.105585	0.351	2023	tags=44%, list=9%, signal=49%
GO_NEGATIVE_REGULATION_OF_BLOOD_VESSEL_ENDOTHELIAL_CELL_PROLIFERATION_INVOLVED_IN_SPROUTING_ANGIOGENESIS	15	-0.771555	-1.96437	0.00214592	0.136054	0.433	3262	tags=87%, list=14%, signal=101%
GO_POSITIVE_REGULATION_OF_SMOOTH_MUSCLE_CELL_DIFFERENTIATION	15	-0.660931	-1.95587	0.00211416	0.134898	0.46	4406	tags=53%, list=19%, signal=66%
GO_POSITIVE_REGULATION_OF_EXCITATORY_POSTSYNAPTIC_POTENTIAL	26	-0.612798	-1.95459	0	0.125552	0.464	2741	tags=46%, list=12%, signal=52%
GO_BLOOD_VESSEL_ENDOTHELIAL_CELL_PROLIFERATION_INVOLVED_IN_SPROUTING_ANGIOGENESIS	38	-0.630116	-1.94531	0.00215517	0.129547	0.49	3262	tags=55%, list=14%, signal=64%
GO_SPROUTING_ANGIOGENESIS	140	-0.46151	-1.90905	0.00215983	0.180121	0.603	3974	tags=43%, list=17%, signal=51%
GO_POSITIVE_REGULATION_OF_GLYCOGEN_METABOLIC_PROCESS	16	-0.674686	-1.89394	0	0.197765	0.644	5058	tags=81%, list=22%, signal=104%
GO_REGULATION_OF_SMOOTH_MUSCLE_CELL_DIFFERENTIATION	39	-0.532326	-1.85725	0.00422833	0.268228	0.748	4406	tags=51%, list=19%, signal=63%
GO_REGULATION_OF_RESPIRATORY_GASEOUS_EXCHANGE	21	-0.584872	-1.85504	0.00666667	0.258492	0.755	2603	tags=48%, list=11%, signal=54%
GO_POSITIVE_REGULATION_OF_CELL_MIGRATION_INVOLVED_IN_SPROUTING_ANGIOGENESIS	29	-0.617397	-1.84448	0.00869565	0.270755	0.78	3345	tags=45%, list=14%, signal=52%
GO_GENE_SILENCING_BY_RNA	354	-0.413797	-1.82915	0.00677201	0.297743	0.815	3074	tags=37%, list=13%, signal=42%
GO_CELLULAR_RESPONSE_TO_VASCULAR_ENDOTHELIAL_GROWTH_FACTOR_STIMULUS	62	-0.487235	-1.82217	0.00617284	0.301601	0.822	5508	tags=50%, list=24%, signal=65%
GO_SMOOTH_MUSCLE_CELL_DIFFERENTIATION	64	-0.463118	-1.81893	0	0.29579	0.828	3493	tags=38%, list=15%, signal=44%
GO_NEGATIVE_REGULATION_OF_EPITHELIAL_CELL_MIGRATION	81	-0.426067	-1.80093	0	0.332379	0.856	4529	tags=40%, list=19%, signal=49%
GO_REGULATION_OF_CALCINEURIN_MEDIATED_SIGNALING	34	-0.498443	-1.79756	0	0.327163	0.859	6281	tags=59%, list=27%, signal=80%
GO_NEGATIVE_REGULATION_OF_STRIATED_MUSCLE_CELL_APOPTOTIC_PROCESS	26	-0.574053	-1.79636	0.0154525	0.317431	0.861	2960	tags=38%, list=13%, signal=44%
GO_ENTRAINMENT_OF_CIRCADIAN_CLOCK_BY_PHOTOPERIOD	18	-0.610648	-1.79513	0.00210526	0.307442	0.862	3058	tags=50%, list=13%, signal=57%
GO_PLACENTA_BLOOD_VESSEL_DEVELOPMENT	31	-0.490499	-1.77101	0.00442478	0.365613	0.896	3297	tags=42%, list=14%, signal=49%
GO_NEGATIVE_REGULATION_OF_ENDOTHELIAL_CELL_PROLIFERATION	52	-0.495881	-1.76741	0.00856531	0.363102	0.905	3262	tags=46%, list=14%, signal=54%
GO_REGULATION_OF_EPITHELIAL_CELL_APOPTOTIC_PROCESS	79	-0.444078	-1.74576	0.00884956	0.418968	0.933	2960	tags=33%, list=13%, signal=38%
GO_CALCINEURIN_MEDIATED_SIGNALING	43	-0.474413	-1.745	0.00407332	0.407067	0.933	6511	tags=56%, list=28%, signal=77%
GO_REGULATION_OF_GLOMERULUS_DEVELOPMENT	15	-0.649011	-1.74245	0.00925926	0.401828	0.936	1493	tags=40%, list=6%, signal=43%
GO_POSITIVE_REGULATION_OF_SPROUTING_ANGIOGENESIS	48	-0.477331	-1.73105	0.0153846	0.427134	0.948	3876	tags=40%, list=17%, signal=47%
GO_BLOOD_VESSEL_ENDOTHELIAL_CELL_MIGRATION	137	-0.412181	-1.72817	0.0145228	0.423952	0.951	3760	tags=35%, list=16%, signal=41%
GO_POSITIVE_REGULATION_OF_NEUROLOGICAL_SYSTEM_PROCESS	54	-0.441703	-1.72613	0	0.418046	0.951	2790	tags=33%, list=12%, signal=38%
GO_ENERGY_HOMEOSTASIS	34	-0.444012	-1.72586	0.00226757	0.406795	0.951	3191	tags=35%, list=14%, signal=41%
GO_NEGATIVE_REGULATION_OF_ERK1_AND_ERK2_CASCADE	66	-0.431302	-1.72545	0.00900901	0.396161	0.952	3281	tags=33%, list=14%, signal=39%
GO_GLOMERULAR_EPITHELIAL_CELL_DIFFERENTIATION	17	-0.570381	-1.72311	0.0130719	0.392344	0.955	2052	tags=29%, list=9%, signal=32%
GO_ENTRAINMENT_OF_CIRCADIAN_CLOCK	24	-0.517271	-1.72222	0.00630252	0.384347	0.958	3604	tags=42%, list=15%, signal=49%
GO_FIBROBLAST_MIGRATION	39	-0.446063	-1.71694	0.00647948	0.389518	0.96	3059	tags=33%, list=13%, signal=38%
GO_NEGATIVE_REGULATION_OF_DENDRITE_MORPHOGENESIS	15	-0.605797	-1.7147	0.01	0.386049	0.96	1723	tags=27%, list=7%, signal=29%
GO_POSITIVE_REGULATION_OF_TRANSCRIPTION_OF_NOTCH_RECEPTOR_TARGET	18	-0.582503	-1.70107	0.0224949	0.417812	0.971	3702	tags=56%, list=16%, signal=66%
GO_OXIDATIVE_DEMETHYLATION	16	-0.53761	-1.69058	0.0142276	0.441543	0.978	1575	tags=31%, list=7%, signal=33%
GO_NEGATIVE_REGULATION_OF_VASCULATURE_DEVELOPMENT	141	-0.384019	-1.68723	0.00892857	0.441254	0.98	3998	tags=37%, list=17%, signal=44%
GO_VASCULAR_SMOOTH_MUSCLE_CELL_DIFFERENTIATION	32	-0.501901	-1.68014	0.0215054	0.453184	0.98	3411	tags=41%, list=15%, signal=47%
GO_REGULATION_OF_VASCULAR_SMOOTH_MUSCLE_CELL_DIFFERENTIATION	21	-0.546268	-1.67572	0.0288066	0.456158	0.984	3411	tags=52%, list=15%, signal=61%
GO_REGULATION_OF_FATTY_ACID_OXIDATION	30	-0.514753	-1.67553	0.0337972	0.446662	0.984	4318	tags=47%, list=18%, signal=57%
GO_PHOTOPERIODISM	22	-0.513668	-1.66837	0.0131291	0.460859	0.986	1079	tags=32%, list=5%, signal=33%
GO_PLATELET_DERIVED_GROWTH_FACTOR_RECEPTOR_SIGNALING_PATHWAY	56	-0.445911	-1.65457	0.0204082	0.496516	0.987	5957	tags=50%, list=25%, signal=67%
GO_PHYSIOLOGICAL_CARDIAC_MUSCLE_HYPERTROPHY	30	-0.470353	-1.65295	0.01566	0.491694	0.987	2737	tags=30%, list=12%, signal=34%
GO_ENDOTHELIAL_CELL_APOPTOTIC_PROCESS	60	-0.426402	-1.64997	0.0196937	0.491883	0.988	3641	tags=33%, list=16%, signal=39%
GO_POSITIVE_REGULATION_OF_EPITHELIAL_CELL_APOPTOTIC_PROCESS	35	-0.459748	-1.64031	0.0201342	0.515029	0.992	2631	tags=37%, list=11%, signal=42%
GO_INHIBITORY_POSTSYNAPTIC_POTENTIAL	16	-0.550129	-1.63959	0.0290179	0.50753	0.992	2790	tags=44%, list=12%, signal=50%
GO_PROTEIN_LOCALIZATION_TO_POSTSYNAPTIC_MEMBRANE	42	-0.419761	-1.63416	0.0215983	0.517267	0.993	3861	tags=40%, list=16%, signal=48%
GO_LONG_TERM_MEMORY	33	-0.500416	-1.62939	0.0242826	0.524669	0.993	4694	tags=42%, list=20%, signal=53%
GO_RESPONSE_TO_INTERLEUKIN_6	44	-0.414028	-1.62734	0.0167866	0.52237	0.993	2694	tags=32%, list=12%, signal=36%
GO_REGULATION_OF_MESENCHYMAL_CELL_PROLIFERATION	34	-0.446869	-1.62117	0.0306346	0.535328	0.994	4608	tags=41%, list=20%, signal=51%
GO_STRIATED_MUSCLE_CELL_APOPTOTIC_PROCESS	41	-0.406471	-1.6181	0.0257611	0.536885	0.994	3021	tags=32%, list=13%, signal=36%
GO_GLOMERULAR_MESANGIUM_DEVELOPMENT	15	-0.595056	-1.61384	0.0245536	0.543397	0.994	3360	tags=47%, list=14%, signal=54%
GO_NEGATIVE_REGULATION_OF_LIPID_TRANSPORT	31	-0.454992	-1.61333	0.0178571	0.536111	0.994	2746	tags=39%, list=12%, signal=44%
GO_NEGATIVE_REGULATION_OF_CALCINEURIN_MEDIATED_SIGNALING	15	-0.530856	-1.61293	0.0194553	0.52862	0.994	6828	tags=67%, list=29%, signal=94%
GO_REGULATION_OF_GLYCOGEN_METABOLIC_PROCESS	32	-0.472469	-1.60872	0.03125	0.535545	0.994	5501	tags=53%, list=24%, signal=69%
GO_CELL_MIGRATION_IN_HINDBRAIN	15	-0.580195	-1.60686	0.0333988	0.533952	0.994	4809	tags=67%, list=21%, signal=84%
GO_POSITIVE_REGULATION_OF_GLUCOSE_METABOLIC_PROCESS	22	-0.521285	-1.60252	0.0469388	0.54103	0.994	5058	tags=59%, list=22%, signal=75%
GO_MUSCLE_CELL_DEVELOPMENT	168	-0.337306	-1.59089	0.00448431	0.575592	0.996	4141	tags=30%, list=18%, signal=37%
GO_NEGATIVE_REGULATION_OF_GLUCONEOGENESIS	15	-0.562881	-1.58764	0.0392157	0.578823	0.996	5816	tags=60%, list=25%, signal=80%
GO_EPITHELIAL_CELL_APOPTOTIC_PROCESS	102	-0.382221	-1.58568	0.0197802	0.576998	0.996	3641	tags=32%, list=16%, signal=38%
GO_MYOBLAST_PROLIFERATION	19	-0.489178	-1.57078	0.0218818	0.625791	0.998	3304	tags=32%, list=14%, signal=37%
GO_MUSCLE_CELL_DIFFERENTIATION	336	-0.325098	-1.56305	0.0111359	0.648141	0.998	4154	tags=31%, list=18%, signal=37%
GO_SMOOTH_MUSCLE_TISSUE_DEVELOPMENT	20	-0.503708	-1.55336	0.0405983	0.679594	0.999	4141	tags=45%, list=18%, signal=55%
GO_RESPIRATORY_SYSTEM_PROCESS	27	-0.464789	-1.55041	0.0408602	0.672673	0.999	2539	tags=33%, list=11%, signal=37%
GO_ADHERENS_JUNCTION_ASSEMBLY	89	-0.38665	-1.54137	0.0414079	0.692227	0.999	3641	tags=29%, list=16%, signal=34%
GO_NEGATIVE_REGULATION_OF_LIPID_LOCALIZATION	46	-0.410262	-1.53947	0.0454545	0.681516	0.999	2746	tags=33%, list=12%, signal=37%
GO_CARDIAC_CELL_DEVELOPMENT	84	-0.342693	-1.53806	0.0208333	0.669377	0.999	4141	tags=35%, list=18%, signal=42%
GO_REGULATION_OF_ENDOTHELIAL_CELL_MIGRATION	176	-0.350599	-1.53804	0.034188	0.660767	0.999	3765	tags=31%, list=16%, signal=36%
GO_INOSITOL_PHOSPHATE_MEDIATED_SIGNALING	54	-0.393317	-1.53252	0.0227273	0.667094	0.999	6281	tags=48%, list=27%, signal=66%
GO_ENDOTHELIAL_CELL_PROLIFERATION	160	-0.360147	-1.52475	0.0456522	0.690542	0.999	3021	tags=31%, list=13%, signal=35%
GO_INOSITOL_PHOSPHATE_METABOLIC_PROCESS	46	-0.388561	-1.52253	0.0294118	0.691432	0.999	5456	tags=39%, list=23%, signal=51%
GO_NEGATIVE_REGULATION_OF_BMP_SIGNALING_PATHWAY	49	-0.397241	-1.52132	0.0366599	0.688337	0.999	1612	tags=24%, list=7%, signal=26%
GO_REGULATION_OF_GENE_EXPRESSION_EPIGENETIC	495	-0.328832	-1.50957	0.0366133	0.69537	0.999	3023	tags=30%, list=13%, signal=34%
GO_MUSCLE_ORGAN_DEVELOPMENT	371	-0.306842	-1.5044	0.0199115	0.692725	0.999	5414	tags=37%, list=23%, signal=48%
GO_POSITIVE_REGULATION_OF_CARBOHYDRATE_METABOLIC_PROCESS	62	-0.356769	-1.50125	0.0338266	0.698289	0.999	5058	tags=39%, list=22%, signal=49%
GO_REGULATION_OF_FAT_CELL_DIFFERENTIATION	121	-0.349591	-1.50107	0.0487805	0.691423	0.999	4543	tags=36%, list=19%, signal=44%
GO_NEGATIVE_REGULATION_OF_I_KAPPAB_KINASE_NF_KAPPAB_SIGNALING	45	-0.373323	-1.50016	0.0347826	0.687733	0.999	2249	tags=27%, list=10%, signal=29%
GO_REGULATION_OF_MUSCLE_CELL_DIFFERENTIATION	147	-0.341477	-1.49852	0.0287611	0.665185	0.999	5102	tags=39%, list=22%, signal=49%
GO_ACTOMYOSIN_STRUCTURE_ORGANIZATION	182	-0.322597	-1.48964	0.0284464	0.679361	0.999	4141	tags=32%, list=18%, signal=38%
GO_MAMMARY_GLAND_EPITHELIAL_CELL_DIFFERENTIATION	16	-0.460276	-1.48341	0.049569	0.670682	0.999	6078	tags=50%, list=26%, signal=67%
GO_EPIBOLY	30	-0.405938	-1.46822	0.04158	0.677954	0.999	2549	tags=27%, list=11%, signal=30%
GO_HEART_GROWTH	91	-0.336043	-1.46733	0.041958	0.675671	0.999	4108	tags=30%, list=18%, signal=36%
GO_POSITIVE_REGULATION_OF_CELLULAR_CARBOHYDRATE_METABOLIC_PROCESS	42	-0.372468	-1.44982	0.0473118	0.689311	0.999	5058	tags=43%, list=22%, signal=55%
GO_POSITIVE_REGULATION_OF_SYNAPTIC_TRANSMISSION	161	-0.312465	-1.43294	0.0361174	0.659054	1	4931	tags=36%, list=21%, signal=45%
GO_MUSCLE_HYPERTROPHY	90	-0.31332	-1.40106	0.0494382	0.691943	1	4268	tags=31%, list=18%, signal=38%
GO_SKELETAL_MUSCLE_ORGAN_DEVELOPMENT	163	-0.302928	-1.39785	0.0414847	0.686337	1	5414	tags=36%, list=23%, signal=46%
GO_CARDIAC_MUSCLE_CELL_DIFFERENTIATION	113	-0.296524	-1.38771	0.0481651	0.701037	1	4141	tags=30%, list=18%, signal=36%

## Sheet: GSEA_KIT_IN vs ST
GSEA_KIT MUTATED GIST: Intestine vs Stomach Positive ES: enriched in KIT mutated Intestine; Negative ES: enriched in KIT mutated Stomach
name (MSigDB)	SIZE	ES	NES	NOM p-val	FDR q-val	FWER p-val	RANK AT MAX	LEADING EDGE
GO_VITAMIN_BIOSYNTHETIC_PROCESS	23	0.698832	2.36115	0	0.00891677	0.004	2913	tags=43%, list=12%, signal=49%
GO_FAT_SOLUBLE_VITAMIN_BIOSYNTHETIC_PROCESS	15	0.718738	2.10117	0	0.317669	0.16	2111	tags=47%, list=9%, signal=51%
GO_PROSTAGLANDIN_TRANSPORT	15	0.743707	2.04782	0	0.400709	0.246	2211	tags=53%, list=9%, signal=59%
GO_FAT_SOLUBLE_VITAMIN_METABOLIC_PROCESS	43	0.588416	1.97226	0	0.712715	0.417	5327	tags=51%, list=22%, signal=65%
GO_NUCLEOSIDE_PHOSPHATE_CATABOLIC_PROCESS	67	0.47955	1.93147	0	0.875446	0.517	2796	tags=31%, list=12%, signal=35%
GO_COPULATION	18	0.702989	1.9211	0.00198807	0.804241	0.53	2660	tags=56%, list=11%, signal=62%
GO_POSITIVE_REGULATION_OF_RHO_PROTEIN_SIGNAL_TRANSDUCTION	29	0.575031	1.91818	0.00201207	0.708922	0.536	3457	tags=59%, list=14%, signal=68%
GO_SULFATION	16	0.678873	1.91262	0.0019685	0.655956	0.546	3906	tags=63%, list=16%, signal=74%
GO_PYRIDINE_CONTAINING_COMPOUND_METABOLIC_PROCESS	39	0.566877	1.90755	0.00395257	0.614208	0.554	4373	tags=46%, list=18%, signal=56%
GO_POSITIVE_REGULATION_OF_AMYLOID_PRECURSOR_PROTEIN_CATABOLIC_PROCESS	15	0.678977	1.89944	0.00630252	0.594892	0.575	413	tags=27%, list=2%, signal=27%
GO_REGULATION_OF_NUCLEOTIDE_BIOSYNTHETIC_PROCESS	35	0.545687	1.89038	0	0.595005	0.606	3517	tags=37%, list=15%, signal=43%
GO_ENDOCRINE_PROCESS	78	0.506205	1.88275	0.00203252	0.588721	0.63	6933	tags=55%, list=29%, signal=77%
GO_MICROVILLUS_ORGANIZATION	24	0.701118	1.8802	0	0.557146	0.64	3096	tags=50%, list=13%, signal=57%
GO_REGULATION_OF_SYSTEMIC_ARTERIAL_BLOOD_PRESSURE_BY_HORMONE	39	0.609704	1.86324	0.00782779	0.612357	0.692	6906	tags=67%, list=28%, signal=93%
GO_ORGANOPHOSPHATE_CATABOLIC_PROCESS	124	0.423397	1.86023	0.00215054	0.590206	0.702	3280	tags=31%, list=14%, signal=35%
GO_RETINOL_METABOLIC_PROCESS	33	0.614126	1.85824	0.00598802	0.562383	0.704	3455	tags=42%, list=14%, signal=49%
GO_EXECUTION_PHASE_OF_APOPTOSIS	81	0.435655	1.85397	0.002	0.551141	0.72	5233	tags=38%, list=22%, signal=49%
GO_PEPTIDYL_THREONINE_DEPHOSPHORYLATION	16	0.580082	1.84278	0.00204082	0.580436	0.736	2112	tags=25%, list=9%, signal=27%
GO_TRICARBOXYLIC_ACID_CYCLE	34	0.700224	1.84104	0.0257937	0.56077	0.741	3951	tags=62%, list=16%, signal=74%
GO_RESPONSE_TO_CHEMOKINE	92	0.522263	1.83927	0.0182927	0.541741	0.748	4328	tags=46%, list=18%, signal=55%
GO_VITAMIN_METABOLIC_PROCESS	125	0.461255	1.83618	0.0020284	0.531629	0.758	5120	tags=39%, list=21%, signal=49%
GO_3_PHOSPHOADENOSINE_5_PHOSPHOSULFATE_METABOLIC_PROCESS	16	0.640835	1.83266	0.00795229	0.523682	0.763	5087	tags=63%, list=21%, signal=79%
GO_GLUTAMINE_FAMILY_AMINO_ACID_CATABOLIC_PROCESS	26	0.557217	1.83041	0.00406504	0.511225	0.767	2260	tags=35%, list=9%, signal=38%
GO_PEPTIDYL_CYSTEINE_MODIFICATION	45	0.476629	1.8253	0	0.512852	0.772	4468	tags=40%, list=18%, signal=49%
GO_AMYLOID_BETA_METABOLIC_PROCESS	41	0.530443	1.816	0.00411523	0.534262	0.794	4742	tags=44%, list=20%, signal=54%
GO_POSITIVE_REGULATION_OF_LYMPHOCYTE_MIGRATION	36	0.542963	1.80792	0.0163599	0.551755	0.81	7203	tags=56%, list=30%, signal=79%
GO_POSITIVE_REGULATION_OF_ACTIVATED_T_CELL_PROLIFERATION	24	0.587396	1.80727	0.00587084	0.534157	0.811	3434	tags=46%, list=14%, signal=53%
GO_REGULATION_OF_HETEROTYPIC_CELL_CELL_ADHESION	26	0.564	1.80605	0.00809717	0.520426	0.815	2901	tags=35%, list=12%, signal=39%
GO_CELLULAR_RESPIRATION	176	0.550725	1.80438	0.0462777	0.510696	0.817	4732	tags=45%, list=20%, signal=55%
GO_REGULATION_OF_LYMPHOCYTE_MIGRATION	61	0.499047	1.79835	0.028866	0.52017	0.828	5335	tags=46%, list=22%, signal=59%
GO_HEPATOCYTE_GROWTH_FACTOR_RECEPTOR_SIGNALING_PATHWAY	16	0.573556	1.79798	0	0.504998	0.828	2723	tags=38%, list=11%, signal=42%
GO_REGULATION_OF_VASOCONSTRICTION	54	0.502997	1.79097	0.00619835	0.519402	0.842	5731	tags=46%, list=24%, signal=61%
GO_NEGATIVE_REGULATION_OF_BLOOD_VESSEL_DIAMETER	76	0.474512	1.7899	0.00829876	0.508826	0.843	3944	tags=36%, list=16%, signal=42%
GO_RETINOIC_ACID_METABOLIC_PROCESS	18	0.695073	1.78962	0.00202429	0.495018	0.844	3455	tags=61%, list=14%, signal=71%
GO_POSITIVE_REGULATION_OF_LYMPHOCYTE_CHEMOTAXIS	20	0.600194	1.78818	0.0222222	0.486408	0.847	3993	tags=45%, list=16%, signal=54%
GO_REGULATION_OF_SYSTEMIC_ARTERIAL_BLOOD_PRESSURE_MEDIATED_BY_A_CHEMICAL_SIGNAL	48	0.553852	1.78693	0.0137255	0.478375	0.85	6906	tags=60%, list=28%, signal=84%
GO_POSITIVE_REGULATION_OF_NUCLEOTIDE_BIOSYNTHETIC_PROCESS	20	0.584218	1.78623	0.00808081	0.467973	0.85	3517	tags=40%, list=15%, signal=47%
GO_CELL_CELL_JUNCTION_ASSEMBLY	121	0.446301	1.78617	0.0163265	0.455807	0.85	6738	tags=48%, list=28%, signal=66%
GO_AEROBIC_RESPIRATION	82	0.590569	1.78554	0.0486815	0.447217	0.854	3951	tags=48%, list=16%, signal=57%
GO_POSITIVE_REGULATION_OF_CELL_MATRIX_ADHESION	50	0.473693	1.78272	0.015873	0.447432	0.862	3298	tags=40%, list=14%, signal=46%
GO_PEPTIDYL_TYROSINE_AUTOPHOSPHORYLATION	37	0.533586	1.78004	0.01417	0.445888	0.863	5195	tags=57%, list=21%, signal=72%
GO_T_CELL_DIFFERENTIATION_IN_THYMUS	69	0.46525	1.7793	0.0178926	0.437906	0.864	2258	tags=30%, list=9%, signal=33%
GO_NEGATIVE_REGULATION_OF_LIPID_STORAGE	19	0.550501	1.76998	0.00590551	0.460991	0.881	2538	tags=32%, list=10%, signal=35%
GO_REGULATION_OF_LYMPHOCYTE_CHEMOTAXIS	26	0.569228	1.76897	0.0246407	0.454154	0.883	4288	tags=42%, list=18%, signal=51%
GO_ASPARTATE_FAMILY_AMINO_ACID_CATABOLIC_PROCESS	23	0.55224	1.76539	0.0078125	0.457537	0.886	2578	tags=39%, list=11%, signal=44%
GO_PRIMARY_ALCOHOL_METABOLIC_PROCESS	64	0.502199	1.76514	0.0222672	0.448361	0.886	3604	tags=34%, list=15%, signal=40%
GO_INTESTINAL_ABSORPTION	34	0.679603	1.76473	0.0235294	0.44032	0.888	2331	tags=53%, list=10%, signal=58%
GO_CELL_CELL_JUNCTION_ORGANIZATION	152	0.443904	1.76441	0.0164609	0.432127	0.89	7074	tags=49%, list=29%, signal=68%
GO_NEUROTRANSMITTER_METABOLIC_PROCESS	125	0.374881	1.76266	0.00211864	0.430011	0.893	2331	tags=22%, list=10%, signal=25%
GO_DEOXYRIBOSE_PHOSPHATE_CATABOLIC_PROCESS	20	0.574198	1.76228	0.0121212	0.422823	0.894	2796	tags=30%, list=12%, signal=34%
GO_POSITIVE_REGULATION_OF_PHOSPHATIDYLINOSITOL_3_KINASE_SIGNALING	83	0.439983	1.75187	0.00616016	0.451508	0.908	4695	tags=40%, list=19%, signal=49%
GO_GLUTAMINE_FAMILY_AMINO_ACID_BIOSYNTHETIC_PROCESS	17	0.602752	1.75074	0.02	0.446821	0.914	1806	tags=29%, list=7%, signal=32%
GO_PHASIC_SMOOTH_MUSCLE_CONTRACTION	20	0.568649	1.74973	0.00982318	0.442145	0.916	2017	tags=35%, list=8%, signal=38%
GO_GENERATION_OF_PRECURSOR_METABOLITES_AND_ENERGY	472	0.419995	1.74769	0.0308642	0.432783	0.918	4768	tags=36%, list=20%, signal=43%
GO_ENERGY_DERIVATION_BY_OXIDATION_OF_ORGANIC_COMPOUNDS	261	0.452754	1.74206	0.0326531	0.437459	0.925	4732	tags=39%, list=20%, signal=48%
GO_REGULATION_OF_T_CELL_RECEPTOR_SIGNALING_PATHWAY	38	0.525724	1.7419	0.0294737	0.430243	0.925	5814	tags=50%, list=24%, signal=66%
GO_REGULATION_OF_DEFENSE_RESPONSE_TO_VIRUS_BY_VIRUS	29	0.586547	1.73742	0.0262009	0.43771	0.928	2729	tags=38%, list=11%, signal=43%
GO_TIGHT_JUNCTION_ORGANIZATION	55	0.469345	1.73638	0.0139442	0.43433	0.93	6313	tags=47%, list=26%, signal=64%
GO_MATING	36	0.512858	1.73314	0.0143443	0.437477	0.931	2660	tags=36%, list=11%, signal=41%
GO_ORGANIC_CATION_TRANSPORT	35	0.531401	1.73229	0.0154143	0.433496	0.932	4384	tags=46%, list=18%, signal=56%
GO_PROTEIN_PALMITOYLATION	34	0.472943	1.73159	0.00804829	0.428876	0.932	4468	tags=32%, list=18%, signal=40%
GO_HETEROTYPIC_CELL_CELL_ADHESION	60	0.482563	1.72946	0.0163599	0.429254	0.934	3262	tags=37%, list=13%, signal=42%
GO_MAST_CELL_ACTIVATION	57	0.465902	1.7277	0.016632	0.4287	0.935	3986	tags=40%, list=16%, signal=48%
GO_AMYLOID_BETA_FORMATION	28	0.532618	1.72597	0.0207039	0.427702	0.941	3138	tags=36%, list=13%, signal=41%
GO_CELL_CELL_SIGNALING_INVOLVED_IN_CARDIAC_CONDUCTION	31	0.504585	1.72255	0.0114504	0.426711	0.948	4429	tags=42%, list=18%, signal=51%
GO_CELLULAR_RESPONSE_TO_VITAMIN_D	23	0.491831	1.72121	0.00413223	0.424946	0.951	5581	tags=48%, list=23%, signal=62%
GO_NEUROTRANSMITTER_BIOSYNTHETIC_PROCESS	90	0.391499	1.71494	0.00838574	0.439687	0.957	2331	tags=24%, list=10%, signal=27%
GO_SPHINGOLIPID_BIOSYNTHETIC_PROCESS	101	0.393021	1.71379	0.0116054	0.437331	0.958	4528	tags=31%, list=19%, signal=38%
GO_NEGATIVE_REGULATION_OF_LIPID_LOCALIZATION	46	0.457451	1.71103	0.0144033	0.440729	0.961	3096	tags=30%, list=13%, signal=35%
GO_AZOLE_TRANSPORT	21	0.534258	1.70982	0.0180723	0.438451	0.962	3104	tags=33%, list=13%, signal=38%
GO_NEGATIVE_REGULATION_OF_ANTIGEN_RECEPTOR_MEDIATED_SIGNALING_PATHWAY	27	0.57104	1.70836	0.0344086	0.437333	0.963	3170	tags=41%, list=13%, signal=47%
GO_NUCLEOBASE_CONTAINING_SMALL_MOLECULE_BIOSYNTHETIC_PROCESS	99	0.408008	1.70525	0.0173536	0.441392	0.965	3309	tags=26%, list=14%, signal=30%
GO_POSITIVE_REGULATION_OF_T_CELL_MIGRATION	30	0.52566	1.70455	0.0400802	0.437741	0.966	7203	tags=53%, list=30%, signal=76%
GO_CELLULAR_COMPONENT_MAINTENANCE	52	0.447169	1.70448	0.0127932	0.43226	0.966	2775	tags=29%, list=11%, signal=33%
GO_CELLULAR_EXTRAVASATION	55	0.496368	1.70291	0.0248447	0.431481	0.97	5579	tags=55%, list=23%, signal=71%
GO_SUBSTANTIA_NIGRA_DEVELOPMENT	42	0.48099	1.70221	0.021611	0.428138	0.97	4241	tags=33%, list=18%, signal=40%
GO_REGULATION_OF_AMYLOID_PRECURSOR_PROTEIN_CATABOLIC_PROCESS	28	0.490167	1.70098	0.00643777	0.426758	0.97	2822	tags=25%, list=12%, signal=28%
GO_REGULATION_OF_PHOSPHATIDYLINOSITOL_3_KINASE_SIGNALING	115	0.39407	1.69996	0.0104822	0.424809	0.97	4695	tags=35%, list=19%, signal=43%
GO_POSITIVE_REGULATION_OF_CYTOSOLIC_CALCIUM_ION_CONCENTRATION_INVOLVED_IN_PHOSPHOLIPASE_C_ACTIVATING_G_PROTEIN_COUPLED_SIGNALING_PATHWAY	30	0.527983	1.69858	0.0258449	0.424586	0.97	3668	tags=50%, list=15%, signal=59%
GO_VASCULAR_SMOOTH_MUSCLE_CONTRACTION	22	0.524135	1.69769	0.0100806	0.422109	0.97	3944	tags=36%, list=16%, signal=43%
GO_EMBRYONIC_DIGESTIVE_TRACT_DEVELOPMENT	34	0.476046	1.69619	0.017094	0.422404	0.97	4921	tags=44%, list=20%, signal=55%
GO_PROTEIN_KINASE_C_SIGNALING	24	0.571355	1.69588	0.00804829	0.418382	0.971	5284	tags=50%, list=22%, signal=64%
GO_REGULATION_OF_TOLERANCE_INDUCTION	16	0.583347	1.69467	0.0275424	0.417641	0.972	6041	tags=63%, list=25%, signal=83%
GO_REGULATION_OF_T_CELL_MIGRATION	42	0.50077	1.69467	0.0392562	0.41285	0.972	5335	tags=45%, list=22%, signal=58%
GO_DICARBOXYLIC_ACID_METABOLIC_PROCESS	59	0.486197	1.69287	0.0327198	0.413978	0.973	3822	tags=42%, list=16%, signal=50%
GO_ACETYL_COA_BIOSYNTHETIC_PROCESS	21	0.590865	1.69174	0.0381526	0.412792	0.973	3604	tags=43%, list=15%, signal=50%
GO_REGULATION_OF_OXIDATIVE_PHOSPHORYLATION	24	0.511562	1.69143	0.0233918	0.409076	0.973	4734	tags=46%, list=20%, signal=57%
GO_INFLAMMATORY_RESPONSE_TO_ANTIGENIC_STIMULUS	45	0.489669	1.69106	0.021611	0.405636	0.973	6728	tags=51%, list=28%, signal=71%
GO_EXOGENOUS_DRUG_CATABOLIC_PROCESS	20	0.663992	1.68831	0.0419048	0.40984	0.974	2808	tags=45%, list=12%, signal=51%
GO_2_OXOGLUTARATE_METABOLIC_PROCESS	16	0.606079	1.68746	0.0362173	0.408007	0.974	3270	tags=56%, list=13%, signal=65%
GO_PHOSPHOLIPID_CATABOLIC_PROCESS	37	0.492976	1.68502	0.00218341	0.41128	0.974	3236	tags=35%, list=13%, signal=40%
GO_AEROBIC_ELECTRON_TRANSPORT_CHAIN	17	0.737862	1.68347	0.046875	0.411244	0.974	3635	tags=71%, list=15%, signal=83%
GO_QUINONE_BIOSYNTHETIC_PROCESS	16	0.613217	1.68345	0.0247934	0.407015	0.974	2883	tags=44%, list=12%, signal=50%
GO_POSITIVE_REGULATION_OF_CALCIUM_MEDIATED_SIGNALING	43	0.422295	1.68312	0.0165289	0.404018	0.974	3137	tags=37%, list=13%, signal=43%
GO_NEGATIVE_REGULATION_OF_CARBOHYDRATE_METABOLIC_PROCESS	41	0.461814	1.68214	0.00643777	0.402709	0.976	3664	tags=32%, list=15%, signal=37%
GO_CELL_COMMUNICATION_INVOLVED_IN_CARDIAC_CONDUCTION	55	0.43499	1.68117	0.0189753	0.4013	0.976	4710	tags=42%, list=19%, signal=52%
GO_NAD_METABOLIC_PROCESS	22	0.542456	1.68045	0.0329457	0.399772	0.976	3822	tags=45%, list=16%, signal=54%
GO_FATTY_ACID_TRANSPORT	92	0.399606	1.67988	0.010142	0.397535	0.977	2916	tags=30%, list=12%, signal=34%
GO_PEPTIDYL_L_CYSTEINE_S_PALMITOYLATION	22	0.517003	1.67882	0.0328185	0.396285	0.977	4468	tags=41%, list=18%, signal=50%
name (MSigDB)	SIZE	ES	NES	NOM p-val	FDR q-val	FWER p-val	RANK AT MAX	LEADING EDGE
GO_SYNAPTIC_MEMBRANE_ADHESION	27	-0.688861	-2.1117	0	0.140412	0.113	1660	tags=44%, list=7%, signal=48%
GO_POSITIVE_REGULATION_OF_CILIUM_ASSEMBLY	23	-0.583385	-1.84074	0.00754717	1	0.776	1254	tags=26%, list=5%, signal=27%
GO_REGULATION_OF_PROTEIN_SUMOYLATION	20	-0.64718	-1.82771	0.00550459	1	0.802	2420	tags=45%, list=10%, signal=50%
GO_OSTEOBLAST_DEVELOPMENT	18	-0.646845	-1.77806	0.00390625	1	0.892	3339	tags=56%, list=14%, signal=64%
GO_REGULATION_OF_ANDROGEN_RECEPTOR_SIGNALING_PATHWAY	26	-0.544603	-1.73718	0.0131579	1	0.943	3591	tags=42%, list=15%, signal=50%
GO_RETINAL_GANGLION_CELL_AXON_GUIDANCE	20	-0.540575	-1.7364	0.0131579	1	0.943	1489	tags=45%, list=6%, signal=48%
GO_OLIGOSACCHARIDE_LIPID_INTERMEDIATE_BIOSYNTHETIC_PROCESS	20	-0.598819	-1.72894	0.0383877	1	0.948	1299	tags=25%, list=5%, signal=26%
GO_NEGATIVE_REGULATION_OF_ANDROGEN_RECEPTOR_SIGNALING_PATHWAY	15	-0.573383	-1.71249	0.012024	1	0.963	1366	tags=33%, list=6%, signal=35%
GO_PROTEIN_K48_LINKED_DEUBIQUITINATION	34	-0.45643	-1.69755	0.0114943	1	0.971	5758	tags=53%, list=24%, signal=69%
GO_REGULATION_OF_CYTOPLASMIC_TRANSLATION	28	-0.465801	-1.69372	0.00595238	1	0.973	2877	tags=32%, list=12%, signal=36%
GO_REGULATION_OF_NON_CANONICAL_WNT_SIGNALING_PATHWAY	21	-0.552959	-1.69011	0.0216607	1	0.974	2870	tags=38%, list=12%, signal=43%
GO_REGULATION_OF_SYNAPTIC_VESICLE_ENDOCYTOSIS	18	-0.57069	-1.66629	0.00988142	1	0.987	3561	tags=50%, list=15%, signal=59%
GO_INOSITOL_PHOSPHATE_CATABOLIC_PROCESS	16	-0.584391	-1.65744	0.0267176	1	0.988	4905	tags=63%, list=20%, signal=78%
GO_REGULATION_OF_PROTEIN_LOCALIZATION_TO_SYNAPSE	25	-0.514938	-1.65666	0.0227273	1	0.988	1998	tags=28%, list=8%, signal=30%
GO_PRODUCTION_OF_SMALL_RNA_INVOLVED_IN_GENE_SILENCING_BY_RNA	48	-0.425792	-1.64956	0.00770713	1	0.99	3425	tags=29%, list=14%, signal=34%
GO_HISTONE_H3_DEACETYLATION	18	-0.519216	-1.64127	0.0214425	1	0.994	314	tags=17%, list=1%, signal=17%
GO_REGULATION_OF_DNA_DAMAGE_RESPONSE_SIGNAL_TRANSDUCTION_BY_P53_CLASS_MEDIATOR	31	-0.501454	-1.64122	0.0189394	1	0.994	1879	tags=29%, list=8%, signal=31%
GO_CELLULAR_RESPONSE_TO_AMINO_ACID_STIMULUS	66	-0.376566	-1.63651	0.00371747	1	0.995	2588	tags=26%, list=11%, signal=29%
GO_CYTOPLASMIC_MICROTUBULE_ORGANIZATION	53	-0.420284	-1.6337	0.013308	1	0.995	3875	tags=34%, list=16%, signal=40%
GO_SYNAPTIC_VESICLE_CLUSTERING	15	-0.572564	-1.63206	0.0221328	1	0.995	2949	tags=53%, list=12%, signal=61%
GO_HETEROCHROMATIN_ORGANIZATION	17	-0.544344	-1.6311	0.0225564	1	0.995	2091	tags=35%, list=9%, signal=39%
GO_REGULATION_OF_PROTEIN_DEACETYLATION	40	-0.45143	-1.62793	0.019678	1	0.996	2095	tags=30%, list=9%, signal=33%
GO_HEART_VALVE_DEVELOPMENT	54	-0.413407	-1.62786	0.0094697	1	0.996	1363	tags=26%, list=6%, signal=27%
GO_REGULATION_OF_MRNA_POLYADENYLATION	16	-0.580197	-1.62258	0.0326296	1	0.996	2588	tags=31%, list=11%, signal=35%
GO_DENDRITE_SELF_AVOIDANCE	16	-0.542021	-1.62028	0.0356473	1	0.996	2966	tags=44%, list=12%, signal=50%
GO_ALTERNATIVE_MRNA_SPLICING_VIA_SPLICEOSOME	72	-0.422744	-1.61664	0.0244399	1	0.996	4734	tags=39%, list=20%, signal=48%
GO_MACROMOLECULE_DEACYLATION	98	-0.395227	-1.61539	0.0148699	1	0.997	3361	tags=30%, list=14%, signal=34%
GO_POSITIVE_REGULATION_OF_DENDRITIC_SPINE_DEVELOPMENT	41	-0.442813	-1.61159	0.0215264	1	0.998	3835	tags=39%, list=16%, signal=46%
GO_POSITIVE_REGULATION_OF_G1_S_TRANSITION_OF_MITOTIC_CELL_CYCLE	41	-0.435857	-1.61065	0.0148699	1	0.998	3931	tags=39%, list=16%, signal=47%
GO_POSITIVE_REGULATION_OF_VASCULAR_ENDOTHELIAL_CELL_PROLIFERATION	16	-0.531821	-1.60837	0.0315399	1	0.998	4405	tags=38%, list=18%, signal=46%
GO_REFLEX	19	-0.520856	-1.60614	0.0235507	1	0.998	501	tags=26%, list=2%, signal=27%
GO_HISTONE_H4_ACETYLATION	64	-0.427402	-1.60518	0.0326296	0.98145	0.998	3558	tags=34%, list=15%, signal=40%
GO_PEPTIDYL_ARGININE_METHYLATION	15	-0.491395	-1.60138	0.0257937	0.976067	0.998	3670	tags=40%, list=15%, signal=47%
GO_MAINTENANCE_OF_PROTEIN_LOCALIZATION_IN_ORGANELLE	39	-0.505964	-1.60135	0.0278293	0.947612	0.998	2184	tags=23%, list=9%, signal=25%
GO_METHYLATION_DEPENDENT_CHROMATIN_SILENCING	17	-0.498171	-1.59314	0.0251938	0.972961	0.999	314	tags=18%, list=1%, signal=18%
GO_HEMATOPOIETIC_STEM_CELL_PROLIFERATION	22	-0.459823	-1.59169	0.0260521	0.954286	0.999	1080	tags=23%, list=4%, signal=24%
GO_HEART_FORMATION	29	-0.432995	-1.58822	0.0178891	0.950809	0.999	1495	tags=28%, list=6%, signal=29%
GO_HISTONE_H4_K16_ACETYLATION	21	-0.499349	-1.58193	0.0493359	0.965438	0.999	1381	tags=29%, list=6%, signal=30%
GO_REGULATION_OF_SYNAPTIC_VESICLE_RECYCLING	26	-0.469587	-1.57807	0.0389105	0.964789	0.999	2650	tags=35%, list=11%, signal=39%
GO_REGULATION_OF_SYNAPSE_ASSEMBLY	107	-0.380556	-1.56432	0.0151229	1	0.999	3297	tags=34%, list=14%, signal=39%
GO_HISTONE_DEACETYLATION	72	-0.398988	-1.56072	0.03125	1	0.999	3361	tags=28%, list=14%, signal=32%
GO_POSITIVE_REGULATION_OF_PLASMA_MEMBRANE_BOUNDED_CELL_PROJECTION_ASSEMBLY	98	-0.335733	-1.55902	0.0114943	1	0.999	2005	tags=20%, list=8%, signal=22%
GO_RNA_POLYADENYLATION	46	-0.457924	-1.55091	0.0390625	1	0.999	3043	tags=26%, list=13%, signal=30%
GO_ANDROGEN_RECEPTOR_SIGNALING_PATHWAY	56	-0.410707	-1.53284	0.0348837	1	0.999	3591	tags=38%, list=15%, signal=44%
GO_REGULATION_OF_MRNA_3_END_PROCESSING	27	-0.501937	-1.52982	0.0472441	1	0.999	1631	tags=26%, list=7%, signal=28%
GO_POSITIVE_REGULATION_OF_MRNA_PROCESSING	30	-0.443995	-1.52642	0.0372439	1	0.999	2588	tags=37%, list=11%, signal=41%
GO_REGULATION_OF_CARDIAC_MUSCLE_CELL_DIFFERENTIATION	36	-0.403834	-1.52309	0.0232108	1	0.999	1363	tags=22%, list=6%, signal=24%
GO_POSITIVE_REGULATION_OF_DENDRITE_DEVELOPMENT	69	-0.37893	-1.51526	0.030888	1	0.999	3564	tags=35%, list=15%, signal=41%
GO_CHONDROCYTE_DIFFERENTIATION	113	-0.351139	-1.51484	0.0307692	1	0.999	3009	tags=30%, list=12%, signal=34%
GO_TRANSFORMING_GROWTH_FACTOR_BETA_RECEPTOR_SIGNALING_PATHWAY	187	-0.318763	-1.51407	0.0227273	1	0.999	1636	tags=19%, list=7%, signal=20%
GO_REGULATION_OF_MRNA_PROCESSING	131	-0.393533	-1.5085	0.046	0.99021	1	3775	tags=34%, list=16%, signal=40%
GO_CARDIOCYTE_DIFFERENTIATION	147	-0.311298	-1.50335	0.0124777	0.971413	1	2202	tags=20%, list=9%, signal=22%
GO_POSITIVE_REGULATION_OF_LAMELLIPODIUM_ASSEMBLY	20	-0.442111	-1.50262	0.0319549	0.959897	1	1585	tags=30%, list=7%, signal=32%
GO_PURINE_NUCLEOSIDE_MONOPHOSPHATE_METABOLIC_PROCESS	22	-0.461227	-1.50048	0.0444015	0.942341	1	1447	tags=23%, list=6%, signal=24%
GO_POSITIVE_REGULATION_OF_POSTTRANSCRIPTIONAL_GENE_SILENCING	23	-0.443463	-1.49937	0.0462963	0.934547	1	2676	tags=26%, list=11%, signal=29%
GO_AMINOGLYCAN_CATABOLIC_PROCESS	64	-0.380103	-1.49854	0.020073	0.92554	1	3857	tags=34%, list=16%, signal=41%
GO_POSITIVE_REGULATION_OF_MRNA_CATABOLIC_PROCESS	45	-0.423193	-1.49496	0.0451745	0.918604	1	4204	tags=38%, list=17%, signal=46%
GO_REGULATION_OF_CELLULAR_RESPONSE_TO_TRANSFORMING_GROWTH_FACTOR_BETA_STIMULUS	114	-0.33076	-1.4859	0.0330739	0.942713	1	1573	tags=20%, list=6%, signal=21%
GO_POSITIVE_REGULATION_OF_RECEPTOR_RECYCLING	15	-0.490447	-1.48554	0.0458891	0.931632	1	2549	tags=33%, list=11%, signal=37%
GO_METANEPHRIC_NEPHRON_MORPHOGENESIS	26	-0.455752	-1.48333	0.0488722	0.930538	1	2222	tags=31%, list=9%, signal=34%
GO_POSITIVE_REGULATION_OF_ORGANELLE_ASSEMBLY	67	-0.337746	-1.47663	0.0389864	0.906482	1	2779	tags=24%, list=11%, signal=27%
GO_REGULATION_OF_RNA_METABOLIC_PROCESS	214	-0.349428	-1.4723	0.0462777	0.862909	1	3943	tags=31%, list=16%, signal=37%
GO_CARTILAGE_DEVELOPMENT	197	-0.316915	-1.46938	0.0165138	0.847404	1	2534	tags=25%, list=10%, signal=28%
GO_REGULATION_OF_CARTILAGE_DEVELOPMENT	63	-0.349827	-1.46273	0.0305344	0.850515	1	2303	tags=27%, list=10%, signal=30%
GO_NUCLEAR_BODY_ORGANIZATION	16	-0.420983	-1.45426	0.0425532	0.854148	1	2184	tags=44%, list=9%, signal=48%
GO_RESPONSE_TO_TRANSFORMING_GROWTH_FACTOR_BETA	243	-0.290345	-1.45229	0.026465	0.854528	1	1636	tags=18%, list=7%, signal=19%
GO_REGULATION_OF_NEURON_MIGRATION	38	-0.386047	-1.43363	0.047259	0.882158	1	4096	tags=32%, list=17%, signal=38%
GO_REGULATION_OF_OSTEOBLAST_DIFFERENTIATION	110	-0.339162	-1.42864	0.0412926	0.864496	1	2026	tags=23%, list=8%, signal=25%
GO_CARDIAC_MUSCLE_CELL_DIFFERENTIATION	116	-0.30653	-1.4157	0.040293	0.876298	1	4272	tags=32%, list=18%, signal=39%
GO_REGULATION_OF_SYNAPSE_STRUCTURE_OR_ACTIVITY	225	-0.295719	-1.41376	0.0446097	0.869997	1	3335	tags=28%, list=14%, signal=32%
GO_REGULATION_OF_PROTEIN_ACETYLATION	69	-0.344269	-1.4121	0.0490566	0.862834	1	3801	tags=36%, list=16%, signal=43%
GO_REGULATION_OF_LAMELLIPODIUM_ASSEMBLY	35	-0.355129	-1.40423	0.0499076	0.842633	1	1585	tags=23%, list=7%, signal=24%
GO_MOLTING_CYCLE_PROCESS	88	-0.349674	-1.40349	0.0323741	0.832814	1	1854	tags=25%, list=8%, signal=27%
GO_REGULATION_OF_DNA_METHYLATION	24	-0.375464	-1.39881	0.045098	0.83374	1	1875	tags=21%, list=8%, signal=23%
GO_NEURAL_TUBE_DEVELOPMENT	156	-0.285893	-1.38767	0.0411449	0.837696	1	3828	tags=31%, list=16%, signal=37%
GO_REGULATION_OF_TRANSMEMBRANE_RECEPTOR_PROTEIN_SERINE_THREONINE_KINASE_SIGNALING_PATHWAY	225	-0.279313	-1.37782	0.0458015	0.768493	1	1636	tags=18%, list=7%, signal=19%
GO_LOCOMOTORY_BEHAVIOR	185	-0.258802	-1.29638	0.0386029	0.754461	1	2702	tags=22%, list=11%, signal=25%

## Sheet: IPA_WHOLE_KP vs wt
IPA_Whole series: K/P mutated vs K/P wild type
Ingenuity Canonical Pathways	-log(p-value)	pvalue	Ratio	z-score
iCOS-iCOSL Signaling in T Helper Cells	12.1	7.94328e-13	0.315	5.292
Th1 Pathway	10.1	7.94328e-11	0.279	4.642
Type I Diabetes Mellitus Signaling	9.99	1.02329e-10	0.288	3.273
Cytotoxic T Lymphocyte-mediated Apoptosis of Target Cells	8.8	1.58489e-09	0.471	2.53
Th2 Pathway	8.67	2.13796e-09	0.248	2.746
T Cell Exhaustion Signaling Pathway	8.39	4.0738e-09	0.223	2.268
Leukocyte Extravasation Signaling	8.3	5.01187e-09	0.212	2.137
Sperm Motility	7.78	1.65959e-08	0.199	3.138
PKCθ Signaling in T Lymphocytes	7.75	1.77828e-08	0.226	4.49
Tec Kinase Signaling	7.61	2.45471e-08	0.22	3.651
Interferon Signaling	7.4	3.98107e-08	0.417	3.742
Dendritic Cell Maturation	7.31	4.89779e-08	0.208	5.145
CD28 Signaling in T Helper Cells	7.22	6.0256e-08	0.242	3.441
cAMP-mediated signaling	6.97	1.07152e-07	0.189	2.469
Opioid Signaling Pathway	6.59	2.5704e-07	0.18	3.429
Neuropathic Pain Signaling In Dorsal Horn Neurons	6.53	2.95121e-07	0.248	2.6
Cardiac Hypertrophy Signaling (Enhanced)	6.49	3.23594e-07	0.148	4.366
Calcium-induced T Lymphocyte Apoptosis	6.19	6.45654e-07	0.288	3.3
Neuroinflammation Signaling Pathway	6.18	6.60693e-07	0.167	3.812
GP6 Signaling Pathway	6.18	6.60693e-07	0.227	2.746
Nitric Oxide Signaling in the Cardiovascular System	6.12	7.58578e-07	0.242	2.449
PD-1, PD-L1 cancer immunotherapy pathway	6.1	7.94328e-07	0.236	-4.264
Role of NFAT in Regulation of the Immune Response	6.01	9.77237e-07	0.193	4.95
Systemic Lupus Erythematosus In B Cell Signaling Pathway	5.79	1.62181e-06	0.167	3.833
PTEN Signaling	5.67	2.13796e-06	0.214	1
STAT3 Pathway	5.56	2.75423e-06	0.207	-0.655
eNOS Signaling	5.48	3.31131e-06	0.195	2.353
NF-κB Activation by Viruses	5.25	5.62341e-06	0.244	2.065
Osteoarthritis Pathway	5.17	6.76083e-06	0.174	1.029
Systemic Lupus Erythematosus In T Cell Signaling Pathway	5.15	7.07946e-06	0.153	4.814
Role of NFAT in Cardiac Hypertrophy	5.12	7.58578e-06	0.173	3.667
Phospholipase C Signaling	5.08	8.31764e-06	0.163	2.121
Growth Hormone Signaling	5.04	9.12011e-06	0.254	1.213
Thrombin Signaling	5.01	9.77237e-06	0.173	1.461
PI3K Signaling in B Lymphocytes	4.89	1.28825e-05	0.196	3.53
Colorectal Cancer Metastasis Signaling	4.89	1.28825e-05	0.162	2.795
Role of Pattern Recognition Receptors in Recognition of Bacteria and Viruses	4.87	1.34896e-05	0.188	3.3
Melanocyte Development and Pigmentation Signaling	4.84	1.44544e-05	0.223	0.688
NF-κB Signaling	4.82	1.51356e-05	0.179	2.121
Dopamine-DARPP32 Feedback in cAMP Signaling	4.81	1.54882e-05	0.184	2.887
Protein Kinase A Signaling	4.79	1.62181e-05	0.143	2.143
Production of Nitric Oxide and Reactive Oxygen Species in Macrophages	4.78	1.65959e-05	0.176	2.556
Renin-Angiotensin Signaling	4.71	1.94984e-05	0.203	2.524
CREB Signaling in Neurons	4.66	2.18776e-05	0.169	2.268
ILK Signaling	4.63	2.34423e-05	0.173	2.117
P2Y Purigenic Receptor Signaling Pathway	4.62	2.39883e-05	0.197	2.449
Endocannabinoid Cancer Inhibition Pathway	4.6	2.51189e-05	0.189	-1.177
Inhibition of Matrix Metalloproteases	4.45	3.54813e-05	0.308	0.333
Apelin Endothelial Signaling Pathway	4.41	3.89045e-05	0.2	1.46

## Sheet: IPA_IN_K vs wt
IPA_Intestine: K mutated vs K/P wild type
Ingenuity Canonical Pathways	-log(p-value)	pvalue	Ratio	z-score
Th1 Pathway	17.2	6.30957e-18	0.311	4.131
Th2 Pathway	14.6	2.51189e-15	0.27	2.646
iCOS-iCOSL Signaling in T Helper Cells	14.4	3.98107e-15	0.297	5.099
T Cell Exhaustion Signaling Pathway	13.7	1.99526e-14	0.234	1.095
Type I Diabetes Mellitus Signaling	13.6	2.51189e-14	0.288	2.828
PD-1, PD-L1 cancer immunotherapy pathway	12.5	3.16228e-13	0.283	-4.158
CD28 Signaling in T Helper Cells	10.3	5.01187e-11	0.242	3.441
Dendritic Cell Maturation	9.82	1.51356e-10	0.197	4.802
Cytotoxic T Lymphocyte-mediated Apoptosis of Target Cells	9.65	2.23872e-10	0.441	3
Systemic Lupus Erythematosus In B Cell Signaling Pathway	8.8	1.58489e-09	0.16	4.523
Role of Pattern Recognition Receptors in Recognition of Bacteria and Viruses	8.19	6.45654e-09	0.195	3.873
Interferon Signaling	8.18	6.60693e-09	0.389	3.051
PKCθ Signaling in T Lymphocytes	8.12	7.58578e-09	0.194	4.707
Neuroinflammation Signaling Pathway	8.08	8.31764e-09	0.15	4.644
IL-9 Signaling	6.71	1.94984e-07	0.364	2.53
Role of NFAT in Regulation of the Immune Response	6.55	2.81838e-07	0.166	4.426
STAT3 Pathway	6.49	3.23594e-07	0.185	0.728
Systemic Lupus Erythematosus In T Cell Signaling Pathway	6.27	5.37032e-07	0.132	4.111
Leukocyte Extravasation Signaling	6.18	6.60693e-07	0.157	3
OX40 Signaling Pathway	5.35	4.46684e-06	0.2	1.134
Production of Nitric Oxide and Reactive Oxygen Species in Macrophages	5.22	6.0256e-06	0.149	3.138
Cardiac Hypertrophy Signaling (Enhanced)	5.2	6.30957e-06	0.111	4.907
HMGB1 Signaling	4.86	1.38038e-05	0.152	2.357
Calcium-induced T Lymphocyte Apoptosis	4.6	2.51189e-05	0.212	3.742
TREM1 Signaling	4.56	2.75423e-05	0.2	3.873
NF-κB Signaling	4.25	5.62341e-05	0.14	3
Death Receptor Signaling	4.1	7.94328e-05	0.176	3
NF-κB Activation by Viruses	4.09	8.12831e-05	0.183	3.207
LXR/RXR Activation	4.06	8.70964e-05	0.157	-0.943
Tec Kinase Signaling	3.99	0.000102329	0.14	3.771
IL-23 Signaling Pathway	3.7	0.000199526	0.227	3
Type II Diabetes Mellitus Signaling	3.58	0.000263027	0.141	2.887
Activation of IRF by Cytosolic Pattern Recognition Receptors	3.55	0.000281838	0.19	2.309
IL-17A Signaling in Airway Cells	3.49	0.000323594	0.188	2.53
IL-6 Signaling	3.4	0.000398107	0.144	2.828
p38 MAPK Signaling	3.24	0.00057544	0.144	3.357
Inflammasome pathway	3.1	0.000794328	0.3	2.449
JAK/Stat Signaling	3.1	0.000794328	0.162	0.832
Lymphotoxin β Receptor Signaling	3.02	0.000954993	0.189	3
Colorectal Cancer Metastasis Signaling	2.97	0.00107152	0.111	3.8
Glioma Invasiveness Signaling	2.9	0.00125893	0.162	0.905
FAT10 Cancer Signaling Pathway	2.89	0.00128825	0.196	1.667
Neuroprotective Role of THOP1 in Alzheimer's Disease	2.88	0.00131826	0.138	1.897
Sphingosine-1-phosphate Signaling	2.84	0.00144544	0.137	0.258
Amyotrophic Lateral Sclerosis Signaling	2.78	0.00165959	0.144	1.732
Glioblastoma Multiforme Signaling	2.74	0.0018197	0.121	2.5
IL-7 Signaling Pathway	2.7	0.00199526	0.154	2.53
ILK Signaling	2.67	0.00213796	0.115	2.828
Acute Phase Response Signaling	2.67	0.00213796	0.117	1.213

## Sheet: IPA_ST_P vs K
IPA_Stomach: PDGFRA mutated vs KIT mutated
Ingenuity Canonical Pathways	-log(p-value)	pvalue	Ratio	z-score
cAMP-mediated signaling	9.96	1.09648e-10	0.203	1.234
Cardiac Hypertrophy Signaling (Enhanced)	9.64	2.29087e-10	0.154	3.01
Osteoarthritis Pathway	9.3	5.01187e-10	0.202	0.632
STAT3 Pathway	8.28	5.24807e-09	0.23	2.524
Glioblastoma Multiforme Signaling	7.2	6.30957e-08	0.2	1.134
Wnt/β-catenin Signaling	6.2	6.30957e-07	0.185	-0.2
Gαi Signaling	6.16	6.91831e-07	0.208	-0.426
Colorectal Cancer Metastasis Signaling	6.13	7.4131e-07	0.162	1.372
Cardiac β-adrenergic Signaling	5.69	2.04174e-06	0.193	0
Synaptic Long Term Depression	5.43	3.71535e-06	0.171	0.378
Systemic Lupus Erythematosus In B Cell Signaling Pathway	5.19	6.45654e-06	0.149	3.592
Sperm Motility	4.7	1.99526e-05	0.154	1.5
Opioid Signaling Pathway	4.67	2.13796e-05	0.148	-0.169
eNOS Signaling	4.63	2.34423e-05	0.17	0.853
PDGF Signaling	3.95	0.000112202	0.198	0.258
PPAR Signaling	3.86	0.000138038	0.183	-0.728
Adrenomedullin signaling pathway	3.76	0.00017378	0.147	1.8
CDK5 Signaling	3.64	0.000229087	0.176	0.243
Sphingosine-1-phosphate Signaling	3.63	0.000234423	0.171	0.471
PTEN Signaling	3.62	0.000239883	0.167	-0.688
Notch Signaling	3.59	0.00025704	0.263	2.333
Synaptogenesis Signaling Pathway	3.59	0.00025704	0.128	1
HMGB1 Signaling	3.52	0.000301995	0.152	0.728
Endocannabinoid Neuronal Synapse Pathway	3.52	0.000301995	0.164	0.218
White Adipose Tissue Browning Pathway	3.48	0.000331131	0.163	2.4
GPCR-Mediated Nutrient Sensing in Enteroendocrine Cells	3.43	0.000371535	0.17	1.147
G Beta Gamma Signaling	3.38	0.000416869	0.164	0.471
Bladder Cancer Signaling	3.3	0.000501187	0.175	-0.707
ILK Signaling	3.26	0.000549541	0.141	1.46
Dopamine-DARPP32 Feedback in cAMP Signaling	3.22	0.00060256	0.147	0.426
Glioma Invasiveness Signaling	3.16	0.000691831	0.189	-1.265
Role of NFAT in Cardiac Hypertrophy	3.15	0.000707946	0.136	1.732
Interferon Signaling	3.11	0.000776247	0.25	3
Endothelin-1 Signaling	3.09	0.000812831	0.14	0
Apelin Cardiac Fibroblast Signaling Pathway	3.07	0.000851138	0.304	0.378
p70S6K Signaling	3.06	0.000870964	0.155	0.471
Macropinocytosis Signaling	3.04	0.000912011	0.184	0
Cell Cycle Regulation by BTG Family Proteins	3.01	0.000977237	0.243	2
LXR/RXR Activation	3.01	0.000977237	0.157	-1.069
Cardiac Hypertrophy Signaling	2.97	0.00107152	0.129	0.784
α-Adrenergic Signaling	2.95	0.00112202	0.168	0.632
RhoGDI Signaling	2.95	0.00112202	0.139	-2.828
Integrin Signaling	2.83	0.00147911	0.131	0.853
Corticotropin Releasing Hormone Signaling	2.8	0.00158489	0.145	-0.471
Apelin Liver Signaling Pathway	2.73	0.00186209	0.269	1.134
IL-8 Signaling	2.66	0.00218776	0.131	0
PPARα/RXRα Activation	2.62	0.00239883	0.132	1.213
Melanocyte Development and Pigmentation Signaling	2.56	0.00275423	0.16	-0.302
Tec Kinase Signaling	2.48	0.00331131	0.134	2.673

## Sheet: IPA_Overt vs mini
IPA_Whole series: overt vs miniGIST
Ingenuity Canonical Pathways	-log(p-value)	pvalue	Ratio	z-score
Cell Cycle: G2/M DNA Damage Checkpoint Regulation	5.5	3.16228e-06	0.265	-1.155
Type I Diabetes Mellitus Signaling	5.22	6.0256e-06	0.18	2.333
LXR/RXR Activation	5.18	6.60693e-06	0.174	1.606
Th1 Pathway	5.13	7.4131e-06	0.172	3.357
Role of CHK Proteins in Cell Cycle Checkpoint Control	4.72	1.90546e-05	0.228	-0.707
Mitotic Roles of Polo-Like Kinase	4.66	2.18776e-05	0.212	1.508
Th2 Pathway	4.34	4.57088e-05	0.153	0.333
OX40 Signaling Pathway	4.23	5.88844e-05	0.178	1.342
Calcium-induced T Lymphocyte Apoptosis	4.01	9.77237e-05	0.197	3.051
Cytotoxic T Lymphocyte-mediated Apoptosis of Target Cells	3.97	0.000107152	0.265	2.449
Cdc42 Signaling	3.95	0.000112202	0.138	1.155
Dendritic Cell Maturation	3.76	0.00017378	0.131	2.711
Complement System	3.67	0.000213796	0.243	1.89
Estrogen-mediated S-phase Entry	3.25	0.000562341	0.269	2.646
CD28 Signaling in T Helper Cells	3.22	0.00060256	0.142	-2.236
PKCθ Signaling in T Lymphocytes	3.15	0.000707946	0.129	1.886
PD-1, PD-L1 cancer immunotherapy pathway	2.9	0.00125893	0.142	-3.051
T Cell Exhaustion Signaling Pathway	2.86	0.00138038	0.12	0.333
ATM Signaling	2.83	0.00147911	0.144	0.832
iCOS-iCOSL Signaling in T Helper Cells	2.7	0.00199526	0.135	2.111
Role of BRCA1 in DNA Damage Response	2.65	0.00223872	0.15	0.632
Neuroinflammation Signaling Pathway	2.54	0.00288403	0.1	1.671
Apelin Cardiac Fibroblast Signaling Pathway	2.03	0.00933254	0.217	1.342
FAT10 Cancer Signaling Pathway	1.78	0.0165959	0.152	-0.378
Acute Phase Response Signaling	1.76	0.017378	0.101	1.155
RhoGDI Signaling	1.74	0.018197	0.1	0
Cell Cycle Regulation by BTG Family Proteins	1.72	0.0190546	0.162	2.449
Cyclins and Cell Cycle Regulation	1.72	0.0190546	0.123	2.53
Aryl Hydrocarbon Receptor Signaling	1.7	0.0199526	0.105	0.905
Inhibition of Matrix Metalloproteases	1.61	0.0245471	0.154	-0.447
Production of Nitric Oxide and Reactive Oxygen Species in Macrophages	1.57	0.0269153	0.0957	1.807
Signaling by Rho Family GTPases	1.56	0.0275423	0.0905	-0.728
p53 Signaling	1.56	0.0275423	0.112	0.632
HMGB1 Signaling	1.49	0.0323594	0.097	-0.632
Role of NFAT in Regulation of the Immune Response	1.44	0.0363078	0.0939	2
Pyrimidine Deoxyribonucleotides De Novo Biosynthesis I	1.44	0.0363078	0.182	2
NER Pathway	1.42	0.0380189	0.107	1.667
Neuroprotective Role of THOP1 in Alzheimer's Disease	1.42	0.0380189	0.103	2.646
Corticotropin Releasing Hormone Signaling	1.35	0.0446684	0.0966	0
CDK5 Signaling	1.3	0.0501187	0.102	0.632

[truncated: 6 more sheets: IPA_K_IN vs ST, Reactome_WHOLE_KP vs wt, Reactome_INT_K vs wt, Reactome_ST_P vs K, Reactome_WHOLE_Overt vs mini, Reactome_KIT_IN vs ST]
