# Supplementary material for: Tumor genotype, location, and malignant potential shape the immunogenicity of primary untreated gastrointestinal stromal tumors
Source: JCI Insight. 2020 Nov 19;5(22):e142560. doi: 10.1172/jci.insight.142560 (PMC7710278; doi:10.1172/jci.insight.142560)
Supplement: supplemental Table 3 [file jciinsight-5-142560-s099.xlsx]

## Sheet: SUPPLEMENTARY TABLE 3
Gasparotto et al.
SUPPLEMENTARY TABLE 3: Differentially expressed cytokines, interleukins and related molecules
Whole Series: KIT/PDGFRA-mutated vs. K/P wild-type
Gene symbol	baseMean	log2FC	pvalue	padj
CCL5	33	1.2	0.0015	0.022
CCL28	15	1.5	0.0008	0.015
CXCL8	28	2.1	0.0023	0.03
CXCL10	62	1.5	0.00056	0.011
IL1B	22	1.7	0.0032	0.038
IL7	18	1.4	1.9e-06	0.00019
IL32	23	1	0.0049	0.05
Intestine: KIT-mutated vs. K/P wild-type
Gene symbol	baseMean	log2FC	pvalue	padj
CCL5	36	1.6	2.3e-05	0.0023
CXCL5	19	4.8	5.8e-07	0.00017
CXCL8	64	3.6	6.7e-07	0.00018
CXCL10	52	1.5	0.0018	0.04
CXCL12	1449	1.3	0.0046	0.071
IL1B	36	2.8	3.7e-05	0.0032
IL7	12	1.2	0.00016	0.0084
IL15	45	0.7	0.0015	0.036
IL16	70	0.6	0.0036	0.062
IL32	30	1.7	1.8e-06	0.00038
Stomach: PDGFRA- vs. KIT-mutated
Gene symbol	baseMean	log2FC	pvalue	padj
CCL2	40	0.9	0.0027	0.034
CCL4	11	1	0.0014	0.021
CXCL14	146	4	2.1e-10	9.7e-08
IL15	28	0.8	0.0067	0.062
IL33	57	1	0.005	0.05
SOX7	10	1.2	1e-05	0.00053
Intestinal vs. Gastric KIT-mutated GIST
Gene symbol	baseMean	log2FC	pvalue	padj
CXCL5	16	2.9	0.0011	0.0071
CXCL8	52	2.9	5.8e-06	9.1e-05
CXCL12	979	2.8	4.3e-13	5.3e-11
CXCL14	45	1.7	0.0047	0.023
IL1B	28	2.7	6.7e-08	1.9e-06
IL6	10	1.3	0.014	0.054
IL15	35	1.4	3.6e-08	1.1e-06
IL32	27	1.4	1.5e-05	0.0002
Overt GIST vs. mini GIST
Gene symbol	baseMean	log2FC	pvalue	padj
CXCL8	39	1.8	0.0021	0.028
