# Supplementary material for: Tumor genotype, location, and malignant potential shape the immunogenicity of primary untreated gastrointestinal stromal tumors
Source: JCI Insight. 2020 Nov 19;5(22):e142560. doi: 10.1172/jci.insight.142560 (PMC7710278; doi:10.1172/jci.insight.142560)
Supplement: supplemental Table 4 [file jciinsight-5-142560-s100.xlsx]

## Sheet: SUPPLEMENTARY TABLE 4
Gasparotto et al.
SUPPLEMENTARY TABLE 4: ssGSEA by tumor site and driver gene
Whole Series					Intestine					Stomach					KIT mutation
	K/P mut	K/P wt				KIT	K/P wt				KIT	PDGFRA				Intestine	Stomach
	Median	Median	pvalue			Median	Median	pvalue			Median	Median	p value			Median	Median	p value
IIS	0.0608	-0.452	0.021		IIS	0.356	-0.363	0.008		IIS	-0.165	0.186	0.005		IIS	0.356	-0.165	0.001
TIS	0.125	-0.448	0.006		TIS	0.279	-0.491	0.006		TIS	-0.023	0.255	0.041		TIS	0.279	-0.093	0.005
CYT	9.866	3.849	<0.001		CYT	11.898	3.631	0.001		CYT	6	13.309	0.004		CYT	11.9	6	0.027
APM	0.263	-0.667	0.001		APM	0.516	-0.696	<0.001		APM	-0.416	0.426	0.014		APM	0.516	-0.416	0.012
IFNg	0.245	-0.883	0.003		IFNg	0.318	-0.864	0.002		IFNg	-0.248	0.57	0.027		IFNg	0.318	-0.248	0.009
					B cells	0.367262	0.3022	0.007		B cells	0.316	0.340298	0.181		B cells	0.367	0.315557	0.008
					Cytotoxic cells	0.402283	0.333234	0.003		Cytotoxic cells	0.371	0.429712	0.003		Cytotoxic cells	0.402	0.371255	0.091
					Mast cells	0.264441	0.254715	0.517		Mast cells	0.226	0.274096	0.003		Mast cells	0.264	0.226437	0.006
					Th2 cells	0.386309	0.351601	0.066		Th2 cells	0.367	0.376849	0.495		Th2 cells	0.386309	0.366512	0.069
					Treg cells	0.109443	0.12169	0.637		Treg cells	0.133	0.152921	0.694		Treg cells	0.109443	0.132752	0.707
					NK CD56dim cells	0.0447505	-6.98874e-06	0.009		NK CD56dim cells	0.0174	0.0376124	0.358		NK CD56dim cells	0.0447505	0.01744	0.027
					Macrophages	0.425331	0.422899	0.372		Macrophages	0.431	0.428244	0.776		Macrophages	0.425331	0.430929	0.821
					NK cells	0.472159	0.468363	0.588		NK cells	0.47	0.482986	0.009		NK cells	0.472159	0.475384	0.628
					Th1 cells	0.33793	0.297839	0.031		Th1 cells	0.329	0.356384	0.019		Th1 cells	0.33793	0.328917	0.598
					Th17 cells	0.253299	0.170718	<0.001		Th17 cells	0.193	0.241041	0.05		Th17 cells	0.253299	0.192813	0.005
					iDC	0.348428	0.331027	0.452		iDC	0.317	0.350742	0.006		iDC	0.348428	0.317059	0.1
					Eosinophils	0.449747	0.44704	0.93		Eosinophils	0.449	0.475553	<0.001		Eosinophils	0.449747	0.448772	0.838
					T helper cells	0.564404	0.55197	0.096		T helper cells	0.57	0.557986	0.011		T helper cells	0.564404	0.570013	0.644
					T cells	0.393541	0.263522	0.002		T cells	0.332	0.371161	0.068		T cells	0.393541	0.331779	0.008
					Tcm cells	0.559288	0.534624	0.007		Tcm cells	0.545	0.545839	0.546		Tcm cells	0.559288	0.544646	0.013
					Tem cells	0.510049	0.493918	0.029		Tem cells	0.495	0.508162	0.135		Tem cells	0.510049	0.495383	0.141
					Neutrophils	0.347191	0.330081	0.104		Neutrophils	0.298	0.304993	0.109		Neutrophils	0.347191	0.298291	<0.001
					CD8 T cells	0.546129	0.538835	0.319		CD8 T cells	0.544	0.553672	0.079		CD8 T cells	0.546129	0.543714	0.471
					NK CD56bright cells	0.488053	0.476105	0.189		NK CD56bright cells	0.424	0.453681	0.062		NK CD56bright cells	0.488053	0.423933	<0.001
					Tfh cells	0.401278	0.378499	0.011		Tfh cells	0.379	0.390886	0.282		Tfh cells	0.401278	0.379448	0.015
					Tgd cells	0.268687	0.235941	0.048		Tgd cells	0.212	0.238213	0.026		Tgd cells	0.268687	0.211658	<0.001
					aDC	0.320701	0.211505	0.007		aDC	0.233	0.330992	0.033		aDC	0.320701	0.233008	0.04
					pDC	0.206937	0.194149	0.74		pDC	0.176	0.184069	0.793		pDC	0.206937	0.176174	0.384
					DC	0.157	-0.909	0.011		DC	0.295	0.285	0.227		DC	0.3	0.295	0.855
