# Supplementary material for: Tumor genotype, location, and malignant potential shape the immunogenicity of primary untreated gastrointestinal stromal tumors
Source: JCI Insight. 2020 Nov 19;5(22):e142560. doi: 10.1172/jci.insight.142560 (PMC7710278; doi:10.1172/jci.insight.142560)
Supplement: supplemental Table 5 [file jciinsight-5-142560-s101.xlsx]

## Sheet: SUPPLEMENTARY TABLE 5
Gasparotto et al.
SUPPLEMENTARY TABLE 5: NetMHCpan binding predictions and expression levels
Mutated_Gene	Mutation_Type	%rank	TPM
NF1	SNP	2.1	52.6582
NF1	SNP	2.1	92.9714
NF1	SNP	2.1	96.3362
NF1	FRAMESHIFT	0.2661	74.7105
NF1	FRAMESHIFT	0.1468	59.4148
NF1	FRAMESHIFT	0.1592	110.055
NF1	FRAMESHIFT	0.0313	68.9926
BRAF	SNP	0.6595	81.7761
BRAF	SNP	0.2851	88.5707
BRAF	SNP	0.2851	113.491
KIT	SNP	5.24	3906.98
KIT	SNP	3.72	3483.63
KIT	SNP	0.8911	879.055
KIT	INDEL	1.5476	1890.33
KIT	INDEL	2.57	3937.01
KIT	INDEL	2.17	3349
KIT	INDEL	1.5723	2430.72
KIT	SNP	0.5658	1033.67
KIT	SNP	0.8407	1597.52
KIT	SNP	1.0911	2094.32
KIT	INDEL	0.8078	2054.05
KIT	SNP	1.2269	3223.81
KIT	INDEL	0.5044	1625.5
KIT	INDEL	0.8584	4879.61
KIT	INDEL	0.4515	2616.43
KIT	INDEL	0.6634	4234.74
KIT	INDEL	0.3392	2224.96
KIT	SNP	0.616	4315.06
KIT	SNP	0.616	4454.92
KIT	INDEL	0.3138	2291.86
KIT	INDEL	0.4922	3986.74
KIT	SNP	0.4973	4211.78
KIT	INDEL	0.4973	4500.4
KIT	INDEL	0.1554	1519.81
KIT	INDEL	0.2607	2983.28
KIT	INDEL	0.3682	4355.52
KIT	SNP	0.1766	2139.4
KIT	INDEL	0.187	2306.8
KIT	SNP	0.3553	4504.18
KIT	SNP	0.3033	4512.42
KIT	INDEL	0.1881	3231.38
KIT	INDEL	0.1803	3546.6
KIT	INDEL	0.187	4051.32
KIT	SNP	0.2331	5947.08
KIT	INDEL	0.101	3151.94
KIT	INDEL	0.1881	6050.96
KIT	SNP	0.0878	2932.72
KIT	INDEL	0.0819	2939.33
KIT	INDEL	0.1183	4555.95
KIT	INDEL	0.0703	4298.73
KIT	INDEL	0.022	1613.04
KIT	SNP	0.0121	957.768
KIT	INDEL	0.0493	4287.69
KIT	INDEL	0.022	3355.66
KIT	SNP	0.0121	3238.69
PDGFRA	SNP	2.95	1974.55
PDGFRA	INDEL	2.89	2328.9
PDGFRA	SNP	0.995	1018.79
PDGFRA	SNP	0.4083	1240.11
PDGFRA	SNP	0.587	2164.51
PDGFRA	SNP	0.4083	1906.79
PDGFRA	SNP	0.3893	1887.39
PDGFRA	SNP	0.4083	2029.08
PDGFRA	SNP	0.4083	2200.42
PDGFRA	SNP	0.4833	3898.02
PDGFRA	INDEL	0.2517	2233.54
PDGFRA	INDEL	0.2517	2646.37
PDGFRA	INDEL	0.1202	2349.98
PDGFRA	SNP	0.0143	1871.53
NetMHCpan binding prediction of Mut-peptides to patient-matched HLA alleles. For each patient, the best NetMHCpan score (%rank) was recorded. Gene expression values of the driver gene are expressed as TPM.
