# Supplementary material for: Tumor genotype, location, and malignant potential shape the immunogenicity of primary untreated gastrointestinal stromal tumors
Source: JCI Insight. 2020 Nov 19;5(22):e142560. doi: 10.1172/jci.insight.142560 (PMC7710278; doi:10.1172/jci.insight.142560)
Supplement: supplemental Table 6 [file jciinsight-5-142560-s102.xlsx]

## Sheet: SUPPLEMENTARY TABLE 6
Gasparotto et al.
SUPPLEMENTARY TABLE 6: GSEA analysis for low-ISS vs. high-IIS GIST in the whole series and by tumor site

## Sheet: GSEA-Hallmark WHOLE SERIES
GSEA_HALLMARK Whole series Positive ES: enriched in low IIS GIST; Negative ES: enriched in high IIS GIST
NAME	SIZE	ES	NES	NOM p-val	FDR q-val	FWER p-val	RANK AT MAX	LEADING EDGE
HALLMARK_HEDGEHOG_SIGNALING	35	0.524686	1.39011	0.0523139	0.458462	0.425	16292	tags=60%, list=28%, signal=84%
HALLMARK_TGF_BETA_SIGNALING	54	0.502819	1.21099	0.233333	0.715059	0.701	11883	tags=44%, list=21%, signal=56%
HALLMARK_WNT_BETA_CATENIN_SIGNALING	41	0.436739	1.06294	0.373757	0.700341	0.844	10187	tags=37%, list=18%, signal=44%
HALLMARK_UV_RESPONSE_DN	136	0.423321	1.10577	0.321705	0.781442	0.799	15675	tags=46%, list=27%, signal=63%
HALLMARK_MITOTIC_SPINDLE	197	0.380963	0.964244	0.516064	0.67016	0.901	11154	tags=34%, list=19%, signal=42%
HALLMARK_SPERMATOGENESIS	134	0.364119	1.02064	0.429436	0.654712	0.869	13748	tags=36%, list=24%, signal=47%
HALLMARK_PROTEIN_SECRETION	95	0.338579	0.768124	0.732422	0.935341	0.973	13825	tags=37%, list=24%, signal=48%
HALLMARK_HEME_METABOLISM	195	0.302393	0.864146	0.703476	0.804223	0.949	18194	tags=42%, list=31%, signal=61%
HALLMARK_NOTCH_SIGNALING	31	0.301574	0.755902	0.857143	0.85838	0.975	3177	tags=13%, list=5%, signal=14%
HALLMARK_MYOGENESIS	198	0.255353	0.703538	0.965657	0.868495	0.982	20682	tags=46%, list=36%, signal=71%
NAME	SIZE	ES	NES	NOM p-val	FDR q-val	FWER p-val	RANK AT MAX	LEADING EDGE
HALLMARK_INTERFERON_ALPHA_RESPONSE	95	-0.850218	-1.65175	0.00196078	0.0374883	0.066	5015	tags=78%, list=9%, signal=85%
HALLMARK_INTERFERON_GAMMA_RESPONSE	197	-0.784577	-1.72623	0.00196464	0.0143411	0.024	4594	tags=65%, list=8%, signal=71%
HALLMARK_ALLOGRAFT_REJECTION	198	-0.747478	-1.83035	0	0.000818783	0.001	5133	tags=62%, list=9%, signal=68%
HALLMARK_IL6_JAK_STAT3_SIGNALING	85	-0.657616	-1.62271	0.00587084	0.0431854	0.083	6889	tags=60%, list=12%, signal=68%
HALLMARK_COMPLEMENT	198	-0.574398	-1.58287	0.00982318	0.0565429	0.117	6752	tags=55%, list=12%, signal=62%
HALLMARK_INFLAMMATORY_RESPONSE	196	-0.550737	-1.39188	0.0753968	0.198143	0.41	6288	tags=48%, list=11%, signal=54%
HALLMARK_OXIDATIVE_PHOSPHORYLATION	180	-0.550721	-1.25857	0.217565	0.283941	0.622	7497	tags=58%, list=13%, signal=67%
HALLMARK_REACTIVE_OXYGEN_SPECIES_PATHWAY	46	-0.550246	-1.33188	0.130165	0.247485	0.513	8336	tags=61%, list=14%, signal=71%
HALLMARK_MYC_TARGETS_V1	195	-0.535653	-1.21586	0.253138	0.341232	0.695	6531	tags=51%, list=11%, signal=58%
HALLMARK_APOPTOSIS	160	-0.531979	-1.41505	0.0670611	0.215225	0.372	5198	tags=44%, list=9%, signal=48%
HALLMARK_ESTROGEN_RESPONSE_LATE	197	-0.51572	-1.4282	0.0340909	0.225189	0.347	6468	tags=51%, list=11%, signal=57%
HALLMARK_E2F_TARGETS	196	-0.510628	-1.18784	0.247601	0.334636	0.735	6620	tags=52%, list=11%, signal=59%
HALLMARK_XENOBIOTIC_METABOLISM	198	-0.495214	-1.39635	0.0520231	0.21692	0.4	6349	tags=46%, list=11%, signal=51%
HALLMARK_FATTY_ACID_METABOLISM	156	-0.493417	-1.37563	0.0606654	0.201593	0.445	6818	tags=49%, list=12%, signal=55%
HALLMARK_MTORC1_SIGNALING	198	-0.490117	-1.27173	0.152305	0.282928	0.602	5612	tags=43%, list=10%, signal=47%
HALLMARK_APICAL_SURFACE	43	-0.466543	-1.19639	0.201139	0.336684	0.72	4313	tags=37%, list=7%, signal=40%
HALLMARK_MYC_TARGETS_V2	58	-0.452144	-0.982116	0.504082	0.543789	0.91	5538	tags=41%, list=10%, signal=46%
HALLMARK_CHOLESTEROL_HOMEOSTASIS	73	-0.451713	-1.11089	0.319608	0.459232	0.819	6576	tags=40%, list=11%, signal=45%
HALLMARK_COAGULATION	135	-0.449034	-1.30457	0.0701754	0.273676	0.554	6371	tags=41%, list=11%, signal=46%
HALLMARK_KRAS_SIGNALING_UP	192	-0.441568	-1.30131	0.0781563	0.257916	0.56	3896	tags=34%, list=7%, signal=36%
HALLMARK_IL2_STAT5_SIGNALING	196	-0.437934	-1.21102	0.181818	0.329574	0.7	6678	tags=41%, list=12%, signal=46%
HALLMARK_TNFA_SIGNALING_VIA_NFKB	196	-0.43184	-1.05052	0.4	0.488872	0.87	6317	tags=37%, list=11%, signal=42%
HALLMARK_P53_PATHWAY	196	-0.412895	-1.07501	0.341176	0.48423	0.85	7650	tags=44%, list=13%, signal=51%
HALLMARK_G2M_CHECKPOINT	190	-0.405914	-0.980169	0.477495	0.510847	0.91	6682	tags=47%, list=12%, signal=53%
HALLMARK_ADIPOGENESIS	192	-0.402225	-1.10692	0.313253	0.443849	0.821	7508	tags=44%, list=13%, signal=51%
HALLMARK_UV_RESPONSE_UP	156	-0.39425	-1.0635	0.353516	0.48423	0.859	6726	tags=43%, list=12%, signal=48%
HALLMARK_ESTROGEN_RESPONSE_EARLY	195	-0.386199	-1.0417	0.415686	0.468191	0.875	6197	tags=38%, list=11%, signal=43%
HALLMARK_GLYCOLYSIS	195	-0.375257	-1.04996	0.4	0.470448	0.87	7519	tags=42%, list=13%, signal=48%
HALLMARK_ANDROGEN_RESPONSE	96	-0.374292	-0.983816	0.470238	0.559814	0.91	5780	tags=30%, list=10%, signal=34%
HALLMARK_UNFOLDED_PROTEIN_RESPONSE	108	-0.351335	-0.878471	0.622407	0.61405	0.949	5601	tags=34%, list=10%, signal=38%
HALLMARK_ANGIOGENESIS	35	-0.351042	-0.928625	0.555992	0.552612	0.933	4308	tags=26%, list=7%, signal=28%
HALLMARK_EPITHELIAL_MESENCHYMAL_TRANSITION	194	-0.350409	-0.980944	0.474206	0.526922	0.91	7276	tags=37%, list=13%, signal=42%
HALLMARK_PI3K_AKT_MTOR_SIGNALING	104	-0.347679	-0.920615	0.563636	0.551411	0.937	5565	tags=32%, list=10%, signal=35%
HALLMARK_PEROXISOME	104	-0.340278	-0.942891	0.541152	0.544809	0.927	5963	tags=36%, list=10%, signal=40%
HALLMARK_BILE_ACID_METABOLISM	112	-0.339919	-0.943428	0.543137	0.561141	0.927	6259	tags=35%, list=11%, signal=39%
HALLMARK_HYPOXIA	189	-0.321361	-0.862186	0.673228	0.628055	0.955	6186	tags=31%, list=11%, signal=34%
HALLMARK_DNA_REPAIR	148	-0.316524	-0.801086	0.727273	0.732305	0.971	6077	tags=34%, list=11%, signal=38%
HALLMARK_APICAL_JUNCTION	193	-0.286697	-0.782188	0.798793	0.755132	0.977	7377	tags=37%, list=13%, signal=42%
HALLMARK_KRAS_SIGNALING_DN	195	-0.286357	-0.779135	0.846442	0.740718	0.977	6717	tags=31%, list=12%, signal=35%
HALLMARK_PANCREAS_BETA_CELLS	40	-0.237834	-0.59023	0.998077	0.979033	0.996	8313	tags=35%, list=14%, signal=41%

## Sheet: GSEA-Hallmark INTESTINE
GSEA_HALLMARK Intestine Positive ES: enriched in low IIS GIST; Negative ES: enriched in high IIS GIST
NAME	SIZE	ES	NES	NOM p-val	FDR q-val	FWER p-val	RANK AT MAX	LEADING EDGE
HALLMARK_HEDGEHOG_SIGNALING	35	0.585821	1.48972	0.0142857	0.232607	0.247	9646	tags=46%, list=17%, signal=55%
HALLMARK_WNT_BETA_CATENIN_SIGNALING	41	0.526588	1.21307	0.236948	0.719226	0.663	11433	tags=41%, list=20%, signal=52%
HALLMARK_SPERMATOGENESIS	134	0.373328	1.0037	0.487854	1	0.863	20863	tags=54%, list=36%, signal=85%
HALLMARK_PANCREAS_BETA_CELLS	40	0.348051	0.83188	0.713684	1	0.943	18959	tags=52%, list=33%, signal=78%
HALLMARK_KRAS_SIGNALING_DN	195	0.331412	0.846579	0.742915	1	0.934	20861	tags=54%, list=36%, signal=84%
HALLMARK_UV_RESPONSE_DN	136	0.325617	0.805082	0.711155	1	0.948	10126	tags=25%, list=18%, signal=30%
HALLMARK_NOTCH_SIGNALING	31	0.304135	0.726378	0.86722	0.964818	0.962	22515	tags=58%, list=39%, signal=95%
HALLMARK_TGF_BETA_SIGNALING	54	0.288103	0.669979	0.881657	0.873967	0.969	21965	tags=52%, list=38%, signal=84%
HALLMARK_MYOGENESIS	198	0.285288	0.737901	0.842975	1	0.959	21206	tags=47%, list=37%, signal=75%
HALLMARK_HEME_METABOLISM	195	0.257348	0.697722	0.933063	0.917521	0.966	11556	tags=25%, list=20%, signal=31%
NAME	SIZE	ES	NES	NOM p-val	FDR q-val	FWER p-val	RANK AT MAX	LEADING EDGE
HALLMARK_INTERFERON_ALPHA_RESPONSE	95	-0.840041	-1.72648	0	0.0232839	0.015	3969	tags=75%, list=7%, signal=80%
HALLMARK_INTERFERON_GAMMA_RESPONSE	197	-0.742615	-1.70657	0.00408998	0.0114644	0.019	3977	tags=61%, list=7%, signal=65%
HALLMARK_ALLOGRAFT_REJECTION	198	-0.677968	-1.71972	0.00195312	0.012492	0.016	7131	tags=64%, list=12%, signal=73%
HALLMARK_REACTIVE_OXYGEN_SPECIES_PATHWAY	46	-0.64692	-1.48795	0.0407767	0.13715	0.246	7808	tags=63%, list=14%, signal=73%
HALLMARK_MTORC1_SIGNALING	198	-0.635591	-1.60897	0.0210325	0.0498394	0.083	6510	tags=59%, list=11%, signal=66%
HALLMARK_E2F_TARGETS	196	-0.635152	-1.39558	0.107438	0.187728	0.396	6348	tags=60%, list=11%, signal=67%
HALLMARK_CHOLESTEROL_HOMEOSTASIS	73	-0.620479	-1.47689	0.0568182	0.131958	0.262	5632	tags=51%, list=10%, signal=56%
HALLMARK_MYC_TARGETS_V1	195	-0.610082	-1.34015	0.179688	0.197146	0.493	7440	tags=59%, list=13%, signal=67%
HALLMARK_ANDROGEN_RESPONSE	96	-0.558842	-1.38203	0.102204	0.187694	0.417	5828	tags=50%, list=10%, signal=56%
HALLMARK_FATTY_ACID_METABOLISM	156	-0.55547	-1.4588	0.038835	0.133504	0.291	7374	tags=60%, list=13%, signal=68%
HALLMARK_IL6_JAK_STAT3_SIGNALING	85	-0.554166	-1.38135	0.0964567	0.173029	0.417	6451	tags=48%, list=11%, signal=54%
HALLMARK_COMPLEMENT	198	-0.553387	-1.51107	0.025	0.131976	0.212	6020	tags=52%, list=10%, signal=57%
HALLMARK_APOPTOSIS	160	-0.55155	-1.41616	0.0626263	0.17671	0.369	5467	tags=46%, list=9%, signal=50%
HALLMARK_PROTEIN_SECRETION	95	-0.550195	-1.23548	0.226721	0.3441	0.641	8026	tags=57%, list=14%, signal=66%
HALLMARK_G2M_CHECKPOINT	190	-0.512691	-1.19702	0.263473	0.37061	0.691	6965	tags=51%, list=12%, signal=58%
HALLMARK_GLYCOLYSIS	195	-0.510985	-1.38121	0.0747126	0.160158	0.418	6761	tags=50%, list=12%, signal=57%
HALLMARK_PI3K_AKT_MTOR_SIGNALING	104	-0.461351	-1.19133	0.227273	0.360059	0.7	5848	tags=43%, list=10%, signal=48%
HALLMARK_OXIDATIVE_PHOSPHORYLATION	180	-0.458502	-0.981919	0.481836	0.504857	0.88	7731	tags=54%, list=13%, signal=63%
HALLMARK_UNFOLDED_PROTEIN_RESPONSE	108	-0.449207	-1.12425	0.304264	0.399266	0.765	7456	tags=44%, list=13%, signal=51%
HALLMARK_XENOBIOTIC_METABOLISM	198	-0.440954	-1.15955	0.25731	0.39967	0.733	6460	tags=46%, list=11%, signal=52%
HALLMARK_INFLAMMATORY_RESPONSE	196	-0.434357	-1.09913	0.33526	0.377828	0.795	5931	tags=39%, list=10%, signal=43%
HALLMARK_COAGULATION	135	-0.433857	-1.20204	0.170132	0.385313	0.685	3811	tags=36%, list=7%, signal=38%
HALLMARK_UV_RESPONSE_UP	156	-0.430583	-1.12525	0.299424	0.417103	0.765	7050	tags=46%, list=12%, signal=52%
HALLMARK_PEROXISOME	104	-0.422571	-1.10471	0.298419	0.382552	0.787	6546	tags=48%, list=11%, signal=54%
HALLMARK_ESTROGEN_RESPONSE_LATE	197	-0.409789	-1.13701	0.272553	0.417978	0.755	7041	tags=50%, list=12%, signal=56%
HALLMARK_IL2_STAT5_SIGNALING	196	-0.408476	-1.11453	0.296443	0.38412	0.777	6503	tags=42%, list=11%, signal=47%
HALLMARK_ADIPOGENESIS	192	-0.396861	-1.00619	0.454365	0.515911	0.863	7685	tags=49%, list=13%, signal=56%
HALLMARK_KRAS_SIGNALING_UP	192	-0.396016	-1.11722	0.287379	0.396749	0.775	6118	tags=34%, list=11%, signal=38%
HALLMARK_BILE_ACID_METABOLISM	112	-0.381368	-1.00221	0.452611	0.504401	0.866	6510	tags=44%, list=11%, signal=49%
HALLMARK_P53_PATHWAY	196	-0.380829	-0.990552	0.492308	0.508352	0.874	6280	tags=41%, list=11%, signal=46%
HALLMARK_HYPOXIA	189	-0.356204	-0.952543	0.511628	0.536553	0.888	7224	tags=44%, list=13%, signal=50%
HALLMARK_DNA_REPAIR	148	-0.355394	-0.865215	0.644578	0.656319	0.928	7603	tags=43%, list=13%, signal=49%
HALLMARK_EPITHELIAL_MESENCHYMAL_TRANSITION	194	-0.351832	-0.948609	0.524715	0.525929	0.891	6775	tags=37%, list=12%, signal=42%
HALLMARK_TNFA_SIGNALING_VIA_NFKB	196	-0.345705	-0.827546	0.681452	0.691256	0.94	6827	tags=35%, list=12%, signal=39%
HALLMARK_ANGIOGENESIS	35	-0.329757	-0.854923	0.657895	0.65728	0.932	4448	tags=29%, list=8%, signal=31%
HALLMARK_APICAL_SURFACE	43	-0.303048	-0.768481	0.816206	0.78186	0.952	1923	tags=19%, list=3%, signal=19%
HALLMARK_MYC_TARGETS_V2	58	-0.297146	-0.634754	0.88	0.929039	0.975	6951	tags=33%, list=12%, signal=37%
HALLMARK_ESTROGEN_RESPONSE_EARLY	195	-0.285032	-0.762555	0.817476	0.769978	0.952	6899	tags=39%, list=12%, signal=45%
HALLMARK_MITOTIC_SPINDLE	197	-0.283143	-0.705503	0.852071	0.83912	0.965	5720	tags=29%, list=10%, signal=33%
HALLMARK_APICAL_JUNCTION	193	-0.270839	-0.706232	0.877159	0.860205	0.965	6124	tags=31%, list=11%, signal=34%

## Sheet: GSEA-Hallmark STOMACH
GSEA_HALLMARK Stomach Positive ES: enriched in low IIS GIST; Negative ES: enriched in high IIS GIST
NAME	SIZE	ES	NES	NOM p-val	FDR q-val	FWER p-val	RANK AT MAX	LEADING EDGE
HALLMARK_PROTEIN_SECRETION	95	0.516073	1.23216	0.22179	0.656542	0.69	7859	tags=38%, list=14%, signal=44%
HALLMARK_TGF_BETA_SIGNALING	54	0.515573	1.29992	0.0889328	0.82994	0.56	8060	tags=41%, list=14%, signal=47%
HALLMARK_UV_RESPONSE_DN	137	0.436626	1.15336	0.236434	0.676453	0.783	8930	tags=39%, list=15%, signal=46%
HALLMARK_MITOTIC_SPINDLE	197	0.423148	1.14612	0.257198	0.526055	0.794	11838	tags=44%, list=20%, signal=55%
HALLMARK_SPERMATOGENESIS	132	0.383015	1.11277	0.232422	0.496149	0.829	9933	tags=32%, list=17%, signal=38%
HALLMARK_HEDGEHOG_SIGNALING	35	0.370723	0.960525	0.507782	0.668556	0.936	9569	tags=37%, list=17%, signal=44%
HALLMARK_HEME_METABOLISM	192	0.347204	0.99536	0.458167	0.681223	0.916	10818	tags=34%, list=19%, signal=42%
HALLMARK_ANDROGEN_RESPONSE	96	0.333369	0.889974	0.660194	0.666914	0.966	11170	tags=36%, list=19%, signal=45%
HALLMARK_PI3K_AKT_MTOR_SIGNALING	103	0.331757	0.91005	0.585317	0.699712	0.962	4771	tags=24%, list=8%, signal=26%
HALLMARK_PEROXISOME	104	0.288808	0.841439	0.764818	0.699384	0.973	7882	tags=21%, list=14%, signal=24%
HALLMARK_G2M_CHECKPOINT	188	0.275913	0.741104	0.870842	0.842144	0.989	11818	tags=34%, list=20%, signal=43%
NAME	SIZE	ES	NES	NOM p-val	FDR q-val	FWER p-val	RANK AT MAX	LEADING EDGE
HALLMARK_INTERFERON_ALPHA_RESPONSE	95	-0.801778	-1.45073	0.0291829	0.205462	0.274	7314	tags=77%, list=13%, signal=88%
HALLMARK_INTERFERON_GAMMA_RESPONSE	196	-0.733428	-1.49917	0.0275049	0.159067	0.185	7089	tags=68%, list=12%, signal=77%
HALLMARK_ALLOGRAFT_REJECTION	194	-0.718083	-1.66649	0.00402414	0.040405	0.027	6818	tags=62%, list=12%, signal=70%
HALLMARK_IL6_JAK_STAT3_SIGNALING	86	-0.63635	-1.52683	0.0280561	0.176031	0.158	8137	tags=56%, list=14%, signal=65%
HALLMARK_INFLAMMATORY_RESPONSE	196	-0.562701	-1.38515	0.10142	0.247951	0.39	7692	tags=51%, list=13%, signal=59%
HALLMARK_COMPLEMENT	198	-0.532798	-1.43289	0.0486381	0.195011	0.303	5052	tags=41%, list=9%, signal=45%
HALLMARK_OXIDATIVE_PHOSPHORYLATION	180	-0.500799	-1.18873	0.261477	0.416309	0.724	8280	tags=47%, list=14%, signal=54%
HALLMARK_APICAL_SURFACE	43	-0.500463	-1.23343	0.147303	0.341994	0.649	9884	tags=56%, list=17%, signal=67%
HALLMARK_APOPTOSIS	159	-0.491734	-1.30663	0.112676	0.278323	0.545	7692	tags=46%, list=13%, signal=53%
HALLMARK_MYC_TARGETS_V2	58	-0.485189	-1.09701	0.343629	0.587587	0.825	11007	tags=55%, list=19%, signal=68%
HALLMARK_ESTROGEN_RESPONSE_LATE	197	-0.480945	-1.27434	0.134146	0.316084	0.594	8270	tags=50%, list=14%, signal=58%
HALLMARK_XENOBIOTIC_METABOLISM	196	-0.461465	-1.31169	0.0643863	0.338012	0.536	5621	tags=36%, list=10%, signal=39%
HALLMARK_TNFA_SIGNALING_VIA_NFKB	197	-0.456923	-1.06922	0.414938	0.560443	0.848	7129	tags=39%, list=12%, signal=44%
HALLMARK_KRAS_SIGNALING_UP	191	-0.455861	-1.31116	0.0621242	0.300841	0.536	3927	tags=34%, list=7%, signal=36%
HALLMARK_IL2_STAT5_SIGNALING	195	-0.453165	-1.24079	0.150495	0.352634	0.634	8398	tags=43%, list=15%, signal=50%
HALLMARK_COAGULATION	135	-0.449056	-1.3138	0.045929	0.380946	0.532	7867	tags=41%, list=14%, signal=47%
HALLMARK_MYC_TARGETS_V1	192	-0.447433	-1.09325	0.363636	0.532577	0.827	8280	tags=43%, list=14%, signal=50%
HALLMARK_REACTIVE_OXYGEN_SPECIES_PATHWAY	46	-0.445984	-1.15653	0.240385	0.465488	0.763	11802	tags=61%, list=20%, signal=76%
HALLMARK_P53_PATHWAY	193	-0.427365	-1.09681	0.347737	0.553435	0.826	6241	tags=36%, list=11%, signal=40%
HALLMARK_PANCREAS_BETA_CELLS	40	-0.415249	-1.02303	0.436009	0.593501	0.89	11712	tags=52%, list=20%, signal=66%
HALLMARK_KRAS_SIGNALING_DN	194	-0.387029	-1.05371	0.353579	0.570585	0.861	8603	tags=40%, list=15%, signal=47%
HALLMARK_ESTROGEN_RESPONSE_EARLY	195	-0.385024	-1.01366	0.451346	0.5892	0.893	8222	tags=44%, list=14%, signal=51%
HALLMARK_FATTY_ACID_METABOLISM	155	-0.378879	-1.05322	0.355159	0.544145	0.861	7849	tags=37%, list=14%, signal=42%
HALLMARK_EPITHELIAL_MESENCHYMAL_TRANSITION	194	-0.367181	-1.0111	0.431535	0.57038	0.898	7085	tags=31%, list=12%, signal=36%
HALLMARK_ADIPOGENESIS	191	-0.365126	-1.00257	0.442424	0.56826	0.904	7159	tags=34%, list=12%, signal=39%
HALLMARK_ANGIOGENESIS	35	-0.352382	-0.938249	0.570265	0.643113	0.934	6496	tags=37%, list=11%, signal=42%
HALLMARK_NOTCH_SIGNALING	31	-0.352084	-0.895603	0.643145	0.693878	0.946	4737	tags=26%, list=8%, signal=28%
HALLMARK_UV_RESPONSE_UP	153	-0.351005	-0.965326	0.50499	0.627584	0.925	9696	tags=40%, list=17%, signal=48%
HALLMARK_MTORC1_SIGNALING	195	-0.339335	-0.940734	0.503891	0.66081	0.934	8387	tags=38%, list=15%, signal=45%
HALLMARK_WNT_BETA_CATENIN_SIGNALING	41	-0.330973	-0.800116	0.732673	0.803031	0.975	4964	tags=24%, list=9%, signal=27%
HALLMARK_E2F_TARGETS	194	-0.328696	-0.836955	0.692	0.762607	0.966	10536	tags=43%, list=18%, signal=53%
HALLMARK_DNA_REPAIR	147	-0.328378	-0.896586	0.609023	0.715071	0.946	6843	tags=31%, list=12%, signal=35%
HALLMARK_APICAL_JUNCTION	193	-0.309963	-0.871785	0.707911	0.700736	0.953	7716	tags=30%, list=13%, signal=35%
HALLMARK_HYPOXIA	189	-0.304006	-0.808349	0.77572	0.806357	0.972	7726	tags=32%, list=13%, signal=37%
HALLMARK_CHOLESTEROL_HOMEOSTASIS	72	-0.302824	-0.766834	0.827515	0.811458	0.98	5433	tags=25%, list=9%, signal=28%
HALLMARK_BILE_ACID_METABOLISM	112	-0.302715	-0.882101	0.683673	0.69958	0.95	7327	tags=29%, list=13%, signal=34%
HALLMARK_MYOGENESIS	197	-0.279226	-0.770766	0.89117	0.823255	0.979	10151	tags=39%, list=18%, signal=47%
HALLMARK_UNFOLDED_PROTEIN_RESPONSE	106	-0.275912	-0.748141	0.89901	0.827762	0.983	6307	tags=25%, list=11%, signal=29%
HALLMARK_GLYCOLYSIS	196	-0.268304	-0.779188	0.896282	0.827674	0.979	10133	tags=37%, list=18%, signal=44%
